# Supplementary material for: Genome-wide association study reveals serovar-associated genetic loci in Riemerella anatipestifer
Source: BMC Genomics. 2024 Jan 13;25:57. doi: 10.1186/s12864-024-09988-4 (PMC10787497; doi:10.1186/s12864-024-09988-4)
Supplement: Supplementary file 1 — Additional file 1: Supplementary Table 1. The strains and the published genome data used in this study. Supplementary Table 2. Information of 450 known capsular polysaccharide synthesis gene cluster from the NCBI. Supplementary Table 3. The specificity and the sensitivity of genes significantly associated with serovar U1, 2, and U2. Supplementary Table 4. Functional prediction of the gene in capsular polysaccharide synthesis gene cluster of serovar representative strain. Supplementary Table 5. Location, length and GC content of capsular polysaccharide synthesis gene cluster of serovar representative strain. [file 12864_2024_9988_MOESM1_ESM.xlsx]

## Sheet: Supplementary Table 1
Supplementary Table 1. The strains and the published genome data used in this study
Strain Name	Accession No.	Geographic region	Source	Serovar	Complete(C)/ Draft(No. of contigs)	GC content (%)	Genome size (Mb)	Average nucleotide identity to type strain (%)	Identity of 16s rDNA to type strain (%)	Remarks or references
ATCC 11845	CP003388	United States	Duck blood	U1	C	35.01	2.16	100	100	Published 1
RCAD0133	CP029760	China,Sichuan,Chongzhou	Duck,liver	U1	C	34.8	2.51	95.58	99.405	Published 2
CCUG18373	QXHN00000000	United States	Chicken, upper respiratory tract	U1	20	34.98	2.15	99.99	100	Representative strain; Published 3
RCAD0179	QXQM00000000	China,Sichuan	Duck,liver	U1	35	35.27	2.21	99.75	100	Published 3
RCAD0414	QXFQ00000000	China,Sichuan,Qionglai	Duck,liver	U1	193	34.75	2.36	95.30	99.471	Published 2
RCAD0423	JAQZQG000000000	China:Guangdong	Duck,liver	U1	35	35	2.26	96.2928	99.93	This study
RCAD0648	JAQZOC000000000	China:Sichuan,Meishan,Renshou	Duck,liver	U1	241	34.8	2.4	95.2987	99.471	This study
RCAD0861	JAQZKW000000000	China:Guangdong	Duck,liver	U1	39	34.97	2.18	96.4398	99.93	This study
RCAD0866	JAQZKR000000000	China:Guangdong	Duck,liver	U1	23	35	2.17	96.3702	99.93	This study
RCAD0886	JAQZKG000000000	China:Shandong,Yuncheng	Duck,Brain	U1	198	34.88	2.44	95.4006	99.46	This study
RA-CH-2	CP004020	China	Duck	2	C	35.04	2.17	99.3525	99.736	Published 1
RCAD0122	CP088073	China,Guangdong	Duck,liver	2	37	34.98	2.20	99.3305	99.934	Published 4
RCAD0123	LUDP01000000	China,Jilin	Duck,liver	2	26	34.97	2.09	99.0277	99.934	Published 5
RCAD0124	LUDQ01000000	China,Sichuan	Duck,liver	2	50	34.99	2.20	99.3109	99.868	Published 5
RCAD0125	LUDJ01000000	China,Hainan	Duck,liver	2	30	35.01	2.14	99.1262	99.934	Published 5
RCAD0131	LUDS01000000	China,Hainan	Duck,liver	2	24	34.97	2.10	99.2782	99.934	Published 5
RCAD0134	LUDO01000000	China,Jiangsu	Duck,liver	2	40	34.99	2.15	99.2929	99.868	Published 5
RCAD0142	LUDG01000000	China:Guangxi,Liuzhou	Duck,liver	2	17	34.98	2.10	99.3001	99.934	Published 5
RCAD0183	LUDK01000000	China,Guangdong	Duck,liver	2	52	34.98	2.20	99.227	99.736	Published 5
Yb2	CP007204	China,Jiangsu	Duck	2	C	35.01	2.18	99.466	99.934	Published 6
CCUG25001	QXHO00000000	United Kingdom	Duck	2	64	34.82	2.3	95.1234	99.405	Representative strain; Published 3
CCUG25002	QXHP00000000	United Kingdom	Unknown	3	249	34.82	2.33	95.1171	99.405	Representative strain; Published 3
CCUG25011	VLIP00000000	United Kingdom	Unknown	10	48	35.41	2.32	95.3334	99.405	Representative strain; This study
CCUG25004	QXHQ00000000	United Kingdom	Unknown	5	32	34.96	2.14	99.6478	100	Representative strain; Published 3
RCAD0150	LUDM01000000	China,Hainan	Duck,liver	6	28	34.93	2.10	99.4157	99.934	Published 5
CCUG25005	QXHR00000000	United Kingdom	Duck	6	154	34.81	2.17	95.2561	99.619	Representative strain; Published 3
RCAD0152-1	QXQN00000000	China,Beijing	Duck,Brain	6	23	35.17	2.24	95.5047	99.471	This study
CCUG25010	QXHT00000000	United Kingdom	Unknow	9	268	34.86	2.41	95.15	99.466	Representative strain; Published 3
CCUG25054	QXHU00000000	United Kingdom	Unknown	11	26	35.26	2.31	93.8719	99.592	Representative strain; Published 3
RCAD0127	LUDV01000000	China,Sichuan	Duck,liver	8	21	34.97	2.09	99.2433	99.934	Published 5
HXb2	CP011859	China,Shanghai	Duck ,heart blood	8	C	34.97	2.43	95.3327	99.471	Published 7
CCUG25008	QXHS00000000	United Kingdom	Unknown	8	67	34.83	2.29	95.0353	99.405	Representative strain; Published 3
RCAD0146	VLIM00000000	China	Duck,liver	8	34	34.95	2.09	99.4816	99.934	This study
RCAD0563	VLIK00000000	China	Duck,liver	8	37	35.11	2.24	95.5253	99.471	This study
RCAD0147	LUDN01000000	China,Sichuan	Duck,liver	U2	36	34.96	2.10	99.4855	99.934	Published 5
RCAD0181	LUDL01000000	China,Guangdong	Duck,liver	U2	71	35.06	2.12	99.2939	99.934	Published 5
RCAD0188	LUDH01000000	China,Guangdong	Duck,liver	U2	61	34.99	2.16	99.3724	99.736	Published 5
CCUG25013	VLIQ00000000	United Kingdom	Unknown	U2	230	34.87	2.48	95.3507	99.649	Representative strain; This study
RCAD0161	JAFKAP000000000	China:Guizhou	Liver	U2	35	34.93	2.09	98.9872	99.934	This study
RCAD0232	JAFKAS000000000	China:Sichuan,Ya'an	Brain	U2	31	34.93	2.09	99.1804	99.934	This study
RCAD0306	JAFKAU000000000	China:Sichuan,Qionglai	Liver	U2	33	34.95	2.1	99.2089	99.934	This study
RCAD0320	JAFKAW000000000	China:Sichuan,Deyang	Liver	U2	38	34.96	2.11	99.3971	99.934	This study
RCAD0322	JAFKAX000000000	China:Sichuan,Meishan	Liver	U2	52	34.98	2.14	99.2183	99.934	This study
RCAD0324	JAFKAY000000000	China:Sichuan,Leshan	Liver	U2	33	35.01	2.14	99.3912	99.934	This study
CCUG25055	QXHV00000000	United Kingdom	Unknown	12	47	34.8	2.27	99.3912	99.934	Representative strain; Published 3
Published: data obtained from references 1. Wang X, Liu W, Zhu D, Yang L, Liu M, Yin S, Wang M, Jia R, Chen S, Sun K et al: Comparative genomics of Riemerella anatipestifer reveals genetic diversity. BMC Genomics 2014, 15(1):479. 2. Zhu D, Yang Z, Xu J, Wang M, Jia R, Chen S, Liu M, Zhao X, Yang Q, Wu Y et al: Pan-genome analysis of Riemerella anatipestifer reveals its genomic diversity and acqui…

## Sheet: Supplementary Table 2
Supplementary Table 2. Information of 450 known capsular polysaccharide synthesis gene cluster from the NCBI
Accession	Length (bp)	Organism
AB289645.1	19217	Klebsiella pneumoniae
AB289646.1	19233	Klebsiella pneumoniae
AB289647.1	22151	Klebsiella pneumoniae
AB289648.1	20019	Klebsiella pneumoniae
AB289649.1	20915	Raoultella planticola
AB289650.1	20914	Klebsiella pneumoniae
AB809625.1	2410	Actinobacillus pleuropneumoniae
AB810251.1	11497	Actinobacillus pleuropneumoniae
AB819892.1	12808	Klebsiella sp.
AB819893.1	21438	Klebsiella sp.
AB819894.1	21331	Klebsiella sp.
AB819895.1	20085	Klebsiella sp.
AB819896.1	15785	Klebsiella sp.
AB819897.1	12650	Klebsiella sp.
AB819898.1	1520	Klebsiella sp.
AB822494.1	13169	Klebsiella sp.
AB924547.1	28658	Klebsiella pneumoniae
AB924548.1	38081	Klebsiella sp.
AB924549.1	29496	Klebsiella sp.
AB924550.1	25853	Enterobacter aerogenes
AB924551.1	20662	Klebsiella sp.
AB924552.1	25827	Klebsiella sp.
AB924553.1	16818	Klebsiella sp.
AB924554.1	28638	Klebsiella sp.
AB924555.1	26026	Klebsiella pneumoniae
AB924556.1	20994	Klebsiella sp.
AB924557.1	25208	Klebsiella sp.
AB924558.1	24535	Klebsiella sp.
AB924559.1	24376	Klebsiella sp.
AB924560.1	24813	Klebsiella sp.
AB924561.1	24198	Klebsiella sp.
AB924562.1	25919	Klebsiella sp.
AB924563.1	18295	Klebsiella sp.
AB924564.1	26119	Klebsiella sp.
AB924565.1	23002	Klebsiella sp.
AB924566.1	25618	Klebsiella sp.
AB924567.1	23590	Klebsiella sp.
AB924568.1	31204	Klebsiella sp.
AB924569.1	32992	Klebsiella sp.
AB924570.1	26871	Klebsiella sp.
AB924571.1	33208	Klebsiella sp.
AB924572.1	22282	Klebsiella sp.
AB924573.1	27726	Klebsiella sp.
AB924574.1	26283	Klebsiella sp.
AB924575.1	21406	Klebsiella sp.
AB924576.1	23964	Klebsiella sp.
AB924577.1	39680	Klebsiella sp.
AB924578.1	28822	Klebsiella sp.
AB924579.1	27139	Klebsiella sp.
AB924580.1	24482	Klebsiella sp.
AB924581.1	26195	Klebsiella sp.
AB924582.1	24325	Klebsiella sp.
AB924583.1	25094	Klebsiella sp.
AB924584.1	23436	Klebsiella sp.
AB924585.1	23620	Klebsiella sp.
AB924586.1	24146	Klebsiella sp.
AB924587.1	21871	Klebsiella sp.
AB924588.1	23907	Klebsiella sp.
AB924589.1	28590	Klebsiella pneumoniae
AB924590.1	27733	Klebsiella sp.
AB924591.1	24039	Klebsiella pneumoniae
AB924592.1	23264	Klebsiella sp.
AB924593.1	24275	Klebsiella sp.
AB924594.1	27108	Klebsiella pneumoniae
AB924595.1	28806	Klebsiella sp.
AB924596.1	25697	Klebsiella sp.
AB924597.1	27885	Klebsiella sp.
AB924598.1	24772	Klebsiella sp.
AB924599.1	29974	Klebsiella sp.
AB924600.1	30391	Klebsiella pneumoniae
AB924601.1	27316	Klebsiella sp.
AB924602.1	37992	Klebsiella sp.
AB924603.1	28348	Klebsiella sp.
AB924604.1	25830	Klebsiella sp.
AB924605.1	28327	Klebsiella sp.
AB924606.1	24304	Klebsiella sp.
AB924607.1	29841	Klebsiella sp.
AB924608.1	25560	Klebsiella sp.
AB924609.1	29218	Klebsiella sp.
AB924610.1	26970	Klebsiella sp.
AB924611.1	28649	Klebsiella sp.
AB924612.1	25220	Klebsiella sp.
AB924613.1	23166	Klebsiella sp.
AB924614.1	25726	Klebsiella sp.
AF228583.1	25595	Burkholderia pseudomallei
AF316639.1	20558	Streptococcus pneumoniae
AF316640.1	17160	Streptococcus pneumoniae
AF316641.1	13746	Streptococcus pneumoniae
AF316642.1	21648	Streptococcus pneumoniae
AF332893.1	4888	Streptococcus agalactiae
AF332894.1	4513	Streptococcus agalactiae
AF332895.1	4521	Streptococcus agalactiae
AF332896.1	4768	Streptococcus agalactiae
AF332897.1	4411	Streptococcus agalactiae
AF332898.1	4411	Streptococcus agalactiae
AF332899.1	4411	Streptococcus agalactiae
AF332900.1	4411	Streptococcus agalactiae
AF332901.1	2815	Streptococcus agalactiae
AF332902.1	2815	Streptococcus agalactiae
AF332903.1	2217	Streptococcus agalactiae
AF332904.1	2217	Streptococcus agalactiae
AF332905.1	2226	Streptococcus agalactiae
AF332906.1	2226	Streptococcus agalactiae
AF332907.1	2226	Streptococcus agalactiae
AF332908.1	2226	Streptococcus agalactiae
AF332909.1	2226	Streptococcus agalactiae
AF332910.1	2226	Streptococcus agalactiae
AF332911.1	2226	Streptococcus agalactiae
AF332912.1	2220	Streptococcus agalactiae
AF332913.1	2226	Streptococcus agalactiae
AF332914.1	4522	Streptococcus agalactiae
AF363032.1	2226	Streptococcus agalactiae
AF363033.1	2226	Streptococcus agalactiae
AF363034.1	2226	Streptococcus agalactiae
AF363035.1	2220	Streptococcus agalactiae
AF363036.1	2226	Streptococcus agalactiae
AF363037.1	2226	Streptococcus agalactiae
AF363038.1	2217	Streptococcus agalactiae
AF363039.1	2217	Streptococcus agalactiae
AF363040.1	2217	Streptococcus agalactiae
AF363041.1	2226	Streptococcus agalactiae
AF363042.1	2226	Streptococcus agalactiae
AF363043.1	2226	Streptococcus agalactiae
AF363044.1	2226	Streptococcus agalactiae
AF363045.1	2217	Streptococcus agalactiae
AF363046.1	2226	Streptococcus agalactiae
AF363047.1	2226	Streptococcus agalactiae
AF363048.1	2226	Streptococcus agalactiae
AF363049.1	2226	Streptococcus agalactiae
AF363050.1	2217	Streptococcus agalactiae
AF363051.1	2217	Streptococcus agalactiae
AF363052.1	2217	Streptococcus agalactiae
AF363053.1	2226	Streptococcus agalactiae
AF363054.1	2226	Streptococcus agalactiae
AF363055.1	4768	Streptococcus agalactiae
AF363056.1	4768	Streptococcus agalactiae
AF363057.1	4888	Streptococcus agalactiae
AF363058.1	4888	Streptococcus agalactiae
AF363059.1	4888	Streptococcus agalactiae
AF363060.1	4513	Streptococcus agalactiae
AF367973.1	2217	Streptococcus agalactiae
AF381030.1	2226	Streptococcus agalactiae
AF381031.1	2217	Streptococcus agalactiae
AJ006986.1	17340	Streptococcus pneumoniae
AJ239004.1	14730	Streptococcus pneumoniae
AY253301.1	15000	Actinobacillus suis
AY336008.2	19896	Streptococcus pneumoniae
AY357726.1	8125	Actinobacillus pleuropneumoniae
AY496881.1	6810	Actinobacillus pleuropneumoniae
AY534316.1	7893	Actinobacillus pleuropneumoniae
AY534317.1	7401	Actinobacillus pleuropneumoniae
AY558875.1	27056	Burkholderia cenocepacia
BK010902.1	27476	Acinetobacter baumannii
DQ242482.1	18259	Escherichia coli
FQ311478.1	28801	Klebsiella pneumoniae
HM037270.1	23930	Neisseria meningitidis
HM037271.1	16900	Neisseria meningitidis
HQ437684.1	23794	Neisseria meningitidis
HQ437685.1	23488	Neisseria meningitidis
HQ437686.1	24676	Neisseria meningitidis
HQ437687.1	27709	Neisseria meningitidis
HQ437688.1	18453	Neisseria meningitidis
HQ437689.1	21871	Neisseria meningitidis
JN377737.1	30570	Klebsiella pneumoniae
KF793262.1	25948	Klebsiella pneumoniae
KF793263.1	30431	Klebsiella pneumoniae
KJ128966.1	24862	Klebsiella pneumoniae
KM972222.1	24668	Streptococcus suis
KM972223.1	27484	Streptococcus suis
KM972224.1	27484	Streptococcus suis
KM972225.1	22690	Streptococcus suis
KM972226.1	27897	Streptococcus suis
KM972227.1	29029	Streptococcus suis
KM972228.1	27933	Streptococcus suis
KM972229.1	28215	Streptococcus suis
KM972230.1	27933	Streptococcus suis
KM972231.1	17896	Streptococcus suis
KM972232.1	24344	Streptococcus suis
KM972233.1	27897	Streptococcus suis
KM972234.1	33101	Streptococcus suis
KM972235.1	28179	Streptococcus suis
KM972236.1	27933	Streptococcus suis
KM972237.1	27933	Streptococcus suis
KM972238.1	24351	Streptococcus suis
KM972239.1	28215	Streptococcus suis
KM972240.1	27933	Streptococcus suis
KM972241.1	23062	Streptococcus suis
KM972242.1	34288	Streptococcus suis
KM972243.1	24102	Streptococcus suis
KM972244.1	28179	Streptococcus suis
KM972245.1	29348	Streptococcus suis
KM972246.1	17927	Streptococcus suis
KM972247.1	21086	Streptococcus suis
KM972248.1	25884	Streptococcus suis
KM972249.1	17889	Streptococcus suis
KM972250.1	24668	Streptococcus suis
KM972251.1	28179	Streptococcus suis
KM972252.1	26009	Streptococcus suis
KM972253.1	17896	Streptococcus suis
KM972254.1	26131	Streptococcus suis
KM972255.1	26131	Streptococcus suis
KM972256.1	17896	Streptococcus suis
KM972257.1	18730	Streptococcus suis
KM972258.1	28131	Streptococcus suis
KM972259.1	26917	Streptococcus suis
KM972260.1	26917	Streptococcus suis
KM972261.1	22691	Streptococcus suis
KM972262.1	17890	Streptococcus suis
KM972263.1	23062	Streptococcus suis
KM972264.1	23062	Streptococcus suis
KM972265.1	24290	Streptococcus suis
KM972266.1	23062	Streptococcus suis
KM972267.1	24290	Streptococcus suis
KM972268.1	25883	Streptococcus suis
KM972269.1	25991	Streptococcus suis
KM972270.1	18519	Streptococcus suis
KM972271.1	34398	Streptococcus suis
KM972272.1	26917	Streptococcus suis
KM972273.1	26455	Streptococcus suis
KM972274.1	33933	Streptococcus suis
KM972275.1	25889	Streptococcus suis
KM972276.1	25878	Streptococcus suis
KM972277.1	22691	Streptococcus suis
KM972278.1	23071	Streptococcus suis
KM972279.1	17898	Streptococcus suis
KM972280.1	17898	Streptococcus suis
KM972281.1	27382	Streptococcus suis
KM972282.1	25869	Streptococcus suis
KM972283.1	24349	Streptococcus suis
KM972284.1	24349	Streptococcus suis
KM972285.1	24349	Streptococcus suis
KM972286.1	24349	Streptococcus suis
KM972287.1	27897	Streptococcus suis
KM972288.1	23071	Streptococcus suis
KM972289.1	27897	Streptococcus suis
KM972290.1	27382	Streptococcus suis
KM972291.1	17931	Streptococcus suis
KM972292.1	17931	Streptococcus suis
KM972293.1	17931	Streptococcus suis
KM972294.1	25892	Streptococcus suis
KM972295.1	24539	Streptococcus suis
KM972296.1	24668	Streptococcus suis
KM972297.1	24668	Streptococcus suis
KM972298.1	24668	Streptococcus suis
KM972299.1	24668	Streptococcus suis
KR007671.1	28211	Klebsiella pneumoniae
KR007672.1	29533	Klebsiella pneumoniae
KR007673.1	24633	Klebsiella pneumoniae
KR007674.1	31194	Klebsiella pneumoniae
KR007675.1	28615	Klebsiella pneumoniae
KR007676.1	27528	Klebsiella pneumoniae
KR007677.1	24338	Klebsiella pneumoniae
KT163361.1	29393	Streptococcus suis
KT163362.1	29162	Streptococcus suis
KT163363.1	23640	Streptococcus suis
KT163364.1	23871	Streptococcus suis
KT163365.1	26876	Streptococcus suis
KT163366.1	32183	Streptococcus suis
KT163367.1	26876	Streptococcus suis
KT163368.1	34384	Streptococcus suis
KT163369.1	34397	Streptococcus suis
KT163370.1	30602	Streptococcus suis
KT163371.1	37187	Streptococcus suis
KT163372.1	26786	Streptococcus suis
KT163373.1	25967	Streptococcus suis
KT163374.1	30685	Streptococcus suis
KT163375.1	32183	Streptococcus suis
KT163376.1	35368	Streptococcus suis
KT163377.1	26870	Streptococcus suis
KT802744.1	35378	Streptococcus suis
KT802745.1	25603	Streptococcus suis
KT868843.1	33961	Campylobacter jejuni
KT868844.1	35716	Campylobacter jejuni
KT868845.1	32034	Campylobacter jejuni
KT868846.1	37017	Campylobacter jejuni
KT868847.1	29940	Campylobacter jejuni
KT868848.1	32291	Campylobacter jejuni
KT868849.1	28781	Campylobacter jejuni
KT932997.1	45502	Campylobacter jejuni
KU665257.1	30959	Streptococcus suis
KU665258.1	30713	Streptococcus suis
KU665259.1	25533	Streptococcus suis
KU665260.1	34397	Streptococcus suis
KU665261.1	25598	Streptococcus suis
KU665262.1	29127	Streptococcus suis
KU665263.1	29283	Streptococcus suis
KU665264.1	25064	Streptococcus suis
KU665265.1	29218	Streptococcus suis
KU665266.1	25841	Streptococcus suis
KU665267.1	25770	Streptococcus suis
KU665268.1	25770	Streptococcus suis
KU665269.1	28681	Streptococcus suis
KU665270.1	22254	Streptococcus suis
KU665271.1	29029	Streptococcus suis
KU665272.1	26632	Streptococcus suis
KU665273.1	28681	Streptococcus suis
KU665274.1	26632	Streptococcus suis
KU665275.1	28512	Streptococcus suis
KU665276.1	29169	Streptococcus suis
KU665277.1	28688	Streptococcus suis
KU665278.1	29169	Streptococcus suis
KU665279.1	29169	Streptococcus suis
KU665280.1	25554	Streptococcus suis
KU665281.1	24896	Streptococcus suis
KU665282.1	25536	Streptococcus suis
KU665283.1	25536	Streptococcus suis
KU665284.1	23971	Streptococcus suis
KU665285.1	28683	Streptococcus suis
KU665286.1	28926	Streptococcus suis
KU665287.1	24327	Streptococcus suis
KU665288.1	23971	Streptococcus suis
KU983471.1	24497	Streptococcus suis
KU983472.1	29169	Streptococcus suis
KU983473.1	26786	Streptococcus suis
KU983474.1	24630	Streptococcus suis
KU983475.1	24896	Streptococcus suis
KU983476.1	26876	Streptococcus suis
KX785319.1	18443	Streptococcus suis
KX785320.1	31279	Streptococcus suis
KX870047.1	23739	Streptococcus suis
KX870048.1	22922	Streptococcus suis
KX870049.1	31324	Streptococcus suis
KX870050.1	25572	Streptococcus suis
KX870051.1	31324	Streptococcus suis
KX870052.1	31916	Streptococcus suis
KX870053.1	25207	Streptococcus suis
KX870054.1	22922	Streptococcus suis
KX870055.1	22920	Streptococcus suis
KX870056.1	26349	Streptococcus suis
KX870057.1	16635	Streptococcus suis
KX870058.1	24935	Streptococcus suis
KX870059.1	22922	Streptococcus suis
KX870060.1	29800	Streptococcus suis
KX870061.1	19309	Streptococcus suis
KX870062.1	36967	Streptococcus suis
KX870063.1	25017	Streptococcus suis
KX870064.1	29800	Streptococcus suis
KX870065.1	28680	Streptococcus suis
KX870066.1	21911	Streptococcus suis
KX870067.1	22974	Streptococcus suis
KX870068.1	23233	Streptococcus suis
KX870069.1	21129	Streptococcus suis
KX870070.1	21127	Streptococcus suis
KX870071.1	23739	Streptococcus suis
KX870072.1	22583	Streptococcus suis
KX870073.1	31659	Streptococcus suis
KX870074.1	18452	Streptococcus suis
KX870075.1	23327	Streptococcus suis
KX870076.1	32159	Streptococcus suis
KY271410.1	14020	Klebsiella pneumoniae
LC186018.1	20041	Klebsiella pneumoniae
LC189075.1	22801	Klebsiella pneumoniae
LC190722.1	21361	Klebsiella pneumoniae
LC191858.1	22512	Klebsiella pneumoniae
LT174532.1	26504	Klebsiella pneumoniae
LT174533.1	21653	Klebsiella pneumoniae
LT174534.1	25776	Klebsiella pneumoniae
LT174535.1	21640	Klebsiella pneumoniae
LT174536.1	22000	Klebsiella pneumoniae
LT174537.1	27497	Klebsiella pneumoniae
LT174538.1	24367	Klebsiella pneumoniae
LT174539.1	25087	Klebsiella pneumoniae
LT174540.1	24978	Klebsiella pneumoniae
LT174541.1	24984	Klebsiella pneumoniae
LT174542.1	23877	Klebsiella pneumoniae
LT174543.1	22290	Klebsiella pneumoniae
LT174544.1	24925	Klebsiella pneumoniae
LT174545.1	18885	Klebsiella pneumoniae
LT174546.1	22199	Klebsiella pneumoniae
LT174547.1	24831	Klebsiella pneumoniae
LT174548.1	24288	Klebsiella pneumoniae
LT174549.1	26278	Klebsiella pneumoniae
LT174550.1	24525	Klebsiella pneumoniae
LT174551.1	23822	Klebsiella pneumoniae
LT174552.1	25584	Klebsiella pneumoniae
LT174553.1	26856	Klebsiella pneumoniae
LT174554.1	26608	Klebsiella pneumoniae
LT174555.1	25120	Klebsiella pneumoniae
LT174556.1	25022	Klebsiella pneumoniae
LT174557.1	21367	Klebsiella pneumoniae
LT174558.1	23966	Klebsiella pneumoniae
LT174559.1	25439	Klebsiella pneumoniae
LT174560.1	20509	Klebsiella pneumoniae
LT174561.1	23096	Klebsiella pneumoniae
LT174562.1	21614	Klebsiella pneumoniae
LT174563.1	24782	Klebsiella pneumoniae
LT174564.1	24180	Klebsiella pneumoniae
LT174565.1	21310	Klebsiella pneumoniae
LT174566.1	25300	Klebsiella pneumoniae
LT174567.1	23600	Klebsiella pneumoniae
LT174568.1	23101	Klebsiella pneumoniae
LT174569.1	24656	Klebsiella pneumoniae
LT174570.1	30933	Klebsiella pneumoniae
LT174571.1	28377	Klebsiella pneumoniae
LT174572.1	24704	Klebsiella pneumoniae
LT174573.1	23598	Klebsiella pneumoniae
LT174574.1	25566	Klebsiella pneumoniae
LT174575.1	27528	Klebsiella pneumoniae
LT174576.1	24003	Klebsiella pneumoniae
LT174577.1	28391	Klebsiella pneumoniae
LT174578.1	27529	Klebsiella pneumoniae
LT174579.1	26386	Klebsiella pneumoniae
LT174580.1	21854	Klebsiella pneumoniae
LT174581.1	24370	Klebsiella pneumoniae
LT174582.1	24149	Klebsiella pneumoniae
LT174583.1	25299	Klebsiella pneumoniae
LT174584.1	25506	Klebsiella pneumoniae
LT174585.1	26707	Klebsiella pneumoniae
LT174586.1	25988	Klebsiella pneumoniae
LT174587.1	26425	Klebsiella pneumoniae
LT174588.1	25100	Klebsiella pneumoniae
LT174589.1	24481	Klebsiella pneumoniae
LT174590.1	29250	Klebsiella pneumoniae
LT174591.1	25596	Klebsiella pneumoniae
LT174592.1	21326	Klebsiella pneumoniae
LT174593.1	27706	Klebsiella pneumoniae
LT174594.1	23030	Klebsiella pneumoniae
LT174595.1	21216	Klebsiella pneumoniae
MG551958.1	24481	Klebsiella pneumoniae
MG602975.1	24925	Klebsiella pneumoniae
MG602976.1	24978	Klebsiella pneumoniae
MG602977.1	24370	Klebsiella pneumoniae
MG602978.1	24925	Klebsiella pneumoniae
MG602979.1	27497	Klebsiella pneumoniae
MG602981.1	27528	Klebsiella pneumoniae
MG602982.1	24288	Klebsiella pneumoniae
MH306195.1	36771	Acinetobacter baumannii
MH708183.1	30662	Streptococcus suis
MH708184.1	19021	Streptococcus suis
MH708185.1	24391	Streptococcus suis
MH708186.1	28539	Streptococcus suis
MH708187.1	21820	Streptococcus suis
MH708188.1	26225	Streptococcus suis
MH708189.1	18540	Streptococcus suis
MH708190.1	23410	Streptococcus suis
MH708191.1	21311	Streptococcus suis
MH708192.1	19966	Streptococcus suis
MH708193.1	20393	Streptococcus suis
MH763814.1	21830	Streptococcus suis
MH763815.1	25768	Streptococcus suis
MH763816.1	26164	Streptococcus suis
MH763817.1	25743	Streptococcus suis
MH763818.1	31415	Streptococcus suis
MH763819.1	26751	Streptococcus suis
MH763820.1	20787	Streptococcus suis
MH763821.1	23406	Streptococcus suis
MN443946.1	25293	Klebsiella pneumoniae
MN443947.1	25293	Klebsiella pneumoniae
MN443948.1	25293	Klebsiella pneumoniae
U10927.2	46392	Staphylococcus aureus

## Sheet: Supplementary Table 3
Supplementary Table3. The specificity and the sensitivity of genes significantly associated with serovar U1, 2, and U2.
Serovars	Representative gene accession No.	Annotation of product	Sensitivity (%)	Specificity (%)	Benjamini_H_p
U1	D1Z96_00315	polysaccharide biosynthesis protein	100	100	1.74e-07
	D1Z96_00320	glycosyltransferase	100	100	1.74e-07
	D1Z96_00325	EpsG family protein	100	100	1.74e-07
	D1Z96_00330	hypothetical protein	100	100	1.74e-07
	D1Z96_00335	glycosyltransferase family 2 protein	100	100	1.74e-07
	D1Z96_00340	glycosyltransferase	100	100	1.74e-07
	D1Z96_00345	hypothetical protein	100	100	1.74e-07
	D1Z96_00355	glycosyltransferase family 1 protein	100	100	1.74e-07
	D1Z96_00360	sugar transferase	100	88.57	0.000154726
2	D1Z97_07665	four helix bundle protein	100	91.18	1.77e-05
	D1Z97_07680	lipopolysaccharide biosynthesis protein	100	100	2.19e-07
	D1Z97_07685	glycosyltransferase family 2 protein	100	100	2.19e-07
	D1Z97_07690	asparagine synthase (glutamine-hydrolyzing)	100	97.06	6.56e-07
	D1Z97_07695	hypothetical protein	100	97.06	6.56e-07
	D1Z97_07700	glycosyltransferase	100	97.06	6.56e-07
	D1Z97_07705	glycosyltransferase	100	97.06	6.56e-07
	D1Z97_07715	glycosyltransferase family 1 protein	100	97.06	6.56e-07
	D1Z97_07720	hypothetical protein	100	97.06	6.56e-07
U2	FO702_01455	nucleotide sugar dehydrogenase	100	88.57	0.000126594
	FO702_01460	oligosaccharide flippase family protein	100	100	1.74e-07
	FO702_01465	hypothetical protein	100	100	1.74e-07
	FO702_01470	glycosyltransferase family 2 protein	100	100	1.74e-07
	FO702_01475	NAD-dependent epimerase/dehydratase family protein	100	100	1.74e-07
	FO702_01480	SDR family oxidoreductase	100	100	1.74e-07
	FO702_01485	EpsG family protein	100	100	1.74e-07
	FO702_01490	UDP-N-acetylglucosamine 2-epimerase (non-hydrolyzing)	100	100	1.74e-07
	FO702_01495	glycosyltransferase family 4 protein	100	100	1.74e-07

## Sheet: Supplementary Table 4
Supplementary Table 4 Functional prediction of the gene in capsular polysaccharide synthesis gene cluster of serovar representative strain.
Serovars	Accession No. of gene in cluster	Gene name	Product	Conserved Domains database ID	Functional description	E-value
U1	D1Z96_00285	recX	RecX family transcriptional regulator [Riemerella anatipestifer]	CDD:426890	RecX family. RecX is a putative bacterial regulatory protein. The gene encoding RecX is found downstream of recA, and is thought to interact with the RecA protein.	5.14e-21
	D1Z96_00290		polysaccharide biosynthesis protein [Riemerella anatipestifer]	CDD:224011	NDP-sugar epimerase, includes UDP-GlcNAc-inverting 4,6-dehydratase FlaA1 and capsular polysaccharide biosynthesis protein EpsC [Cell wall/membrane/envelope biogenesis, Posttranslational modification, protein turnover, chaperones].	0
	D1Z96_00295	wza	polysaccharide export protein [Riemerella anatipestifer]	CDD:224512	Periplasmic protein involved in polysaccharide export, contains SLBB domain of the beta-grasp fold [Cell wall/membrane/envelope biogenesis].	3.79e-21
	D1Z96_00300	wzc	polysaccharide biosynthesis tyrosine autokinase [Riemerella anatipestifer]	CDD:183173	tyrosine-protein kinase Wzc.	1.56e-51
	D1Z96_00305		SDR family oxidoreductase [Riemerella anatipestifer]	CDD:187566	UDP-N-acetylglucosamine 4-epimerase, extended (e) SDRs. This subgroup contains UDP-N-acetylglucosamine 4-epimerase of Pseudomonas aeruginosa, WbpP, an extended SDR, that catalyzes the NAD+ dependent conversion of UDP-GlcNAc and UDPGalNA to UDP-Glc and UDP-Gal. This subgroup has the characteristic active site tetrad and NAD-binding motif of the extended SDRs. Extended SDRs are distinct from classi…	1.47e-156
	D1Z96_00310		nucleotide sugar dehydrogenase [Riemerella anatipestifer]	CDD:185104	Vi polysaccharide biosynthesis UDP-N-acetylglucosamine C-6 dehydrogenase TviB.	0
	D1Z96_00315	wzx	polysaccharide biosynthesis protein [Riemerella anatipestifer]	CDD:240533	Wzx, a subfamily of the multidrug and toxic compound extrusion (MATE)-like proteins. Escherichia coli Wzx and related proteins from other gram-negative bacteria are thought to act as flippases, assisting in the membrane translocation of lipopolysaccharides including those containing O-antigens. Proteins from the MATE family are involved in exporting metabolites across the cell membrane and are of…	1.31e-06
	D1Z96_00320		glycosyltransferase [Riemerella anatipestifer]	CDD:425738	Glycosyl transferase family 2. Diverse family, transferring sugar from UDP-glucose, UDP-N-acetyl- galactosamine, GDP-mannose or CDP-abequose, to a range of substrates including cellulose, dolichol phosphate and teichoic acids.	2.94e-07
	D1Z96_00325	wzy	EpsG family protein [Riemerella anatipestifer]	CDD:434295	EpsG family. This family of proteins are related to the EpsG protein from B. subtilis. These proteins are likely glycosyl transferases belonging to the membrane protein GT-C clan.	2.15e-08
	D1Z96_00335		glycosyltransferase family 2 protein [Riemerella anatipestifer]	CDD:133039	Subfamily of Glycosyltransferase Family GT2 of unknown function. GT-2 includes diverse families of glycosyltransferases with a common GT-A type structural fold, which has two tightly associated beta/alpha/beta domains that tend to form a continuous central sheet of at least eight beta-strands. These are enzymes that catalyze the transfer of sugar moieties from activated donor molecules to specifi…	3.12e-74
	D1Z96_00340		glycosyltransferase [Riemerella anatipestifer]	CDD:340831	phosphatidyl-myo-inositol mannosyltransferase. This family is most closely related to the GT4 family of glycosyltransferases and named after PimA in Propionibacterium freudenreichii, which is involved in the biosynthesis of phosphatidyl-myo-inositol mannosides (PIM) which are early precursors in the biosynthesis of lipomannans (LM) and lipoarabinomannans (LAM), and catalyzes the addition of a man…	2.37e-20
	D1Z96_00350	asnB	asparagine synthase (glutamine-hydrolyzing) [Riemerella anatipestifer]	CDD:132152	exosortase A system-associated amidotransferase 1. The predicted protein-sorting transpeptidase that we call exosortase (see TIGR02602) has distinct subclasses that associated with different types of exopolysaccharide production loci. This model represents a distinct clade among a set of amidotransferases largely annotated (not necessarily accurately) as glutatime-hydrolyzing asparagine synthases…	6.51e-154
	D1Z96_00355		glycosyltransferase family 1 protein [Riemerella anatipestifer]	CDD:340837	capsular polysaccharide biosynthesis glycosyltransferase CapM and similar proteins. This family is most closely related to the GT4 family of glycosyltransferases. CapM in Staphylococcus aureus is required for the synthesis of type 1 capsular polysaccharides.	1.01e-99
	D1Z96_00360		sugar transferase [Riemerella anatipestifer]	CDD:426755	Bacterial sugar transferase. This Pfam family represents a conserved region from a number of different bacterial sugar transferases, involved in diverse biosynthesis pathways.	3.93e-86
	D1Z96_00365		acetyltransferase [Riemerella anatipestifer]	CDD:100050	Putative Acyltransferase (AT), Left-handed parallel beta-Helix (LbH) domain; This group is composed of mostly uncharacterized proteins containing an N-terminal helical subdomain followed by a LbH domain. The alignment contains 6 turns, each containing three imperfect tandem repeats of a hexapeptide repeat motif (X-[STAV]-X-[LIV]-[GAED]-X). Proteins containing hexapeptide repeats are often enzymes…	3.79e-51
	D1Z96_00375		ketoacyl-ACP synthase III [Riemerella anatipestifer]	CDD:238426	Ketoacyl-acyl carrier protein synthase III (KASIII) initiates the elongation in type II fatty acid synthase systems. It is found in bacteria and plants. Elongation of fatty acids in the type II systems occurs by Claisen condensation of malonyl-acyl carrier protein (ACP) with acyl-ACP. KASIII initiates this process by specifically using acetyl-CoA over acyl-CoA.	2.28e-104
	D1Z96_00380		lactoylglutathione lyase [Riemerella anatipestifer]	CDD:319912	Methylmalonyl-CoA epimerase (MMCE). MMCE, also called methylmalonyl-CoA racemase (EC 5.1.99.1) interconverts (2R)-methylmalonyl-CoA and (2S)-methylmalonyl-CoA. MMCE has been found in bacteria, archaea, and in animals. In eukaryotes, MMCE is an essential enzyme in a pathway that converts propionyl-CoA to succinyl-CoA, and is important in the breakdown of odd-chain length fatty acids, branched-chai…	2.09e-24
	D1Z96_00385		HAD-IIIC family phosphatase [Riemerella anatipestifer]	CDD:226399	Predicted enzyme involved in methoxymalonyl-ACP biosynthesis [Lipid transport and metabolism].	4.5e-107
	D1Z96_00390		acyl carrier protein [Riemerella anatipestifer]	CDD:223314	Acyl carrier protein [Lipid transport and metabolism, Secondary metabolites biosynthesis, transport and catabolism].	1.69e-06
	D1Z96_00395		SDR family oxidoreductase [Riemerella anatipestifer]	CDD:212491	classical (c) SDRs. SDRs are a functionally diverse family of oxidoreductases that have a single domain with a structurally conserved Rossmann fold (alpha/beta folding pattern with a central beta-sheet), an NAD(P)(H)-binding region, and a structurally diverse C-terminal region. Classical SDRs are typically about 250 residues long, while extended SDRs are approximately 350 residues. Sequence ident…	1.17e-62
	D1Z96_00400		aminotransferase class I/II-fold pyridoxal phosphate-dependent enzyme [Riemerella anatipestifer]	CDD:275034	aminotransferase, LLPSF_NHT_00031 family. This clade of aminotransferases is a member of the pfam01041 (DegT/DnrJ/EryC1/StrS) superfamily. The family is named after the instance in Leptospira interrogans serovar Lai, str. 56601, where it is the 31st gene in the 91-gene lipopolysaccharide biosynthesis locus. Members of this family are generally found within a subcluster of seven or more genes incl…	7.16e-163
	D1Z96_00405		sugar transferase [Riemerella anatipestifer]	CDD:426755	Bacterial sugar transferase. This Pfam family represents a conserved region from a number of different bacterial sugar transferases, involved in diverse biosynthesis pathways.	1.65e-43
	D1Z96_00410	rfbC	dTDP-4-dehydrorhamnose 3,5-epimerase [Riemerella anatipestifer]	CDD:380337	RmlC carbohydrate epimerase, involved in dTDP-L-rhamnose production. RmlC (deoxythymidine diphosphate (dTDP)-4-keto-6-deoxy-D-hexulose 3, 5-epimerase or dTDP-6-deoxy-D-xylo-4-hexulose 3,5-epimerase; also known as RfbC) is a carbohydrate epimerase involved in the production of dTDP-L-rhamnose, a precursor of the bacterial cell wall constituent, L-rhamnose. L-Rhamnose (6-deoxy-l-mannose) plays an i…	3.09e-105
	D1Z96_00415	rfbB	dTDP-glucose 4,6-dehydratase [Riemerella anatipestifer]	CDD:224013	dTDP-D-glucose 4,6-dehydratase [Cell wall/membrane/envelope biogenesis].	0
	D1Z96_00420	rfbA	glucose-1-phosphate thymidylyltransferase [Riemerella anatipestifer]	CDD:130274	glucose-1-phosphate thymidylyltransferase, short form. Alternate name: dTDP-D-glucose synthase homotetramer This model describes a tightly conserved but broadly distributed subfamily (here designated as short form) of known and putative bacterial glucose-1-phosphate thymidylyltransferases. It is well characterized in several species as the first of four enzymes involved in the biosynthesis of dTD…	0
	D1Z96_00425	rimO	30S ribosomal protein S12 methylthiotransferase RimO [Riemerella anatipestifer]	CDD:273453	ribosomal protein S12 methylthiotransferase RimO. Members of this protein are the methylthiotransferase RimO, which modifies a conserved Asp residue in ribosomal protein S12. This clade of radical SAM family proteins is closely related to the tRNA modification bifunctional enzyme MiaB (see TIGR01574), and it catalyzes the same two types of reactions: a radical-mechanism sulfur insertion, and a me…	5.1e-172
2	D1Z97_07640	recX	RecX family transcriptional regulator [Riemerella anatipestifer]	CDD:426890	RecX family. RecX is a putative bacterial regulatory protein. The gene encoding RecX is found downstream of recA, and is thought to interact with the RecA protein.	1.5e-25
	D1Z97_07645		polysaccharide biosynthesis protein [Riemerella anatipestifer]	CDD:224011	NDP-sugar epimerase, includes UDP-GlcNAc-inverting 4,6-dehydratase FlaA1 and capsular polysaccharide biosynthesis protein EpsC [Cell wall/membrane/envelope biogenesis, Posttranslational modification, protein turnover, chaperones].	0
	D1Z97_07650	wza	polysaccharide export protein [Riemerella anatipestifer]	CDD:224512	Periplasmic protein involved in polysaccharide export, contains SLBB domain of the beta-grasp fold [Cell wall/membrane/envelope biogenesis].	1.75e-20
	D1Z97_07655	wzc	polysaccharide biosynthesis tyrosine autokinase [Riemerella anatipestifer]	CDD:183173	tyrosine-protein kinase Wzc.	9.98e-49
	D1Z97_07660		NAD-dependent epimerase/dehydratase family protein [Riemerella anatipestifer]	CDD:187566	UDP-N-acetylglucosamine 4-epimerase, extended (e) SDRs. This subgroup contains UDP-N-acetylglucosamine 4-epimerase of Pseudomonas aeruginosa, WbpP, an extended SDR, that catalyzes the NAD+ dependent conversion of UDP-GlcNAc and UDPGalNA to UDP-Glc and UDP-Gal. This subgroup has the characteristic active site tetrad and NAD-binding motif of the extended SDRs. Extended SDRs are distinct from classi…	2.3e-158
	D1Z97_07665		four helix bundle protein [Riemerella anatipestifer]	CDD:319869	23S rRNA-intervening sequence protein and similar proteins. A family of functionally uncharacterized bacterial proteins, some of which are encoded by an atypically large intervening sequence present within some 23S rRNA genes. The distantly related bAvd protein, which also forms a homopentamer of four-helix bundles, has been suggested to interact with nucleic acids and a reverse transcriptase.	3.1e-42
	D1Z97_07670		nucleotide sugar dehydrogenase [Riemerella anatipestifer]	CDD:185104	Vi polysaccharide biosynthesis UDP-N-acetylglucosamine C-6 dehydrogenase TviB.	0
	D1Z97_07675		acyltransferase [Riemerella anatipestifer]	CDD:224748	Peptidoglycan/LPS O-acetylase OafA/YrhL, contains acyltransferase and SGNH-hydrolase domains [Cell wall/membrane/envelope biogenesis].	1.68e-22
	D1Z97_07680	wzx	lipopolysaccharide biosynthesis protein [Riemerella anatipestifer]	CDD:240532	Uncharacterized subfamily of the multidrug and toxic compound extrusion (MATE) proteins. This family might function as a translocase for lipopolysaccharides and participate in the biosynthesis of cell wall components such as teichuronic acid. The integral membrane proteins from the MATE family are involved in exporting metabolites across the cell membrane and are responsible for multidrug resista…	3.05e-105
	D1Z97_07685		glycosyltransferase family 2 protein [Riemerella anatipestifer]	CDD:425738	Glycosyl transferase family 2. Diverse family, transferring sugar from UDP-glucose, UDP-N-acetyl- galactosamine, GDP-mannose or CDP-abequose, to a range of substrates including cellulose, dolichol phosphate and teichoic acids.	1.25e-30
	D1Z97_07690	asnB	asparagine synthase (glutamine-hydrolyzing) [Riemerella anatipestifer]	CDD:273676	asparagine synthase (glutamine-hydrolyzing). This model describes the glutamine-hydrolysing asparagine synthase. A poorly conserved C-terminal extension was removed from the model. Bacterial members of the family tend to have a long, poorly conserved insert lacking from archaeal and eukaryotic sequences. Multiple isozymes have been demonstrated, such as in Bacillus subtilis. Long-branch members o…	4.22e-126
	D1Z97_07695	wzy	hypothetical protein D1Z97_07695 [Riemerella anatipestifer]	CDD:434295	EpsG family. This family of proteins are related to the EpsG protein from B. subtilis. These proteins are likely glycosyl transferases belonging to the membrane protein GT-C clan.	0.000649
	D1Z97_07700		glycosyltransferase [Riemerella anatipestifer]	CDD:340840	capsular polysaccharide biosynthesis glycosyltransferase CapH and similar proteins. This family is most closely related to the GT4 family of glycosyltransferases. capH in Staphylococcus aureus has been shown to be required for the biosynthesis of the type 1 capsular polysaccharide (CP1).	8.61e-44
	D1Z97_07705		glycosyltransferase [Riemerella anatipestifer]	CDD:433407	Glycosyl transferases group 1.	2.39e-26
	D1Z97_07710	asnB	asparagine synthase (glutamine-hydrolyzing) [Riemerella anatipestifer]	CDD:132152	exosortase A system-associated amidotransferase 1. The predicted protein-sorting transpeptidase that we call exosortase (see TIGR02602) has distinct subclasses that associated with different types of exopolysaccharide production loci. This model represents a distinct clade among a set of amidotransferases largely annotated (not necessarily accurately) as glutatime-hydrolyzing asparagine synthases…	2.55e-150
	D1Z97_07715		glycosyltransferase family 1 protein [Riemerella anatipestifer]	CDD:340837	capsular polysaccharide biosynthesis glycosyltransferase CapM and similar proteins. This family is most closely related to the GT4 family of glycosyltransferases. CapM in Staphylococcus aureus is required for the synthesis of type 1 capsular polysaccharides.	1.52e-102
	D1Z97_07720		hypothetical protein D1Z97_07720 [Riemerella anatipestifer]	CDD:434295	EpsG family. This family of proteins are related to the EpsG protein from B. subtilis. These proteins are likely glycosyl transferases belonging to the membrane protein GT-C clan.	0.003
	D1Z97_07725		sugar transferase [Riemerella anatipestifer]	CDD:426755	Bacterial sugar transferase. This Pfam family represents a conserved region from a number of different bacterial sugar transferases, involved in diverse biosynthesis pathways.	5.53e-85
	D1Z97_07730		acetyltransferase [Riemerella anatipestifer]	CDD:274656	sugar O-acyltransferase, sialic acid O-acetyltransferase NeuD family. This family of proteins includes the characterized NeuD sialic acid O-acetyltransferase enzymes from E. coli and Streptococcus agalactiae (group B strep). These two are quite closely related to one another, so extension of this annotation to other members of the family in unsupported without additional independent evidence. The…	6.61e-72
	D1Z97_07735		aminotransferase class I/II-fold pyridoxal phosphate-dependent enzyme [Riemerella anatipestifer]	CDD:275034	aminotransferase, LLPSF_NHT_00031 family. This clade of aminotransferases is a member of the pfam01041 (DegT/DnrJ/EryC1/StrS) superfamily. The family is named after the instance in Leptospira interrogans serovar Lai, str. 56601, where it is the 31st gene in the 91-gene lipopolysaccharide biosynthesis locus. Members of this family are generally found within a subcluster of seven or more genes incl…	5.45e-163
	D1Z97_07740		sugar transferase [Riemerella anatipestifer]	CDD:426755	Bacterial sugar transferase. This Pfam family represents a conserved region from a number of different bacterial sugar transferases, involved in diverse biosynthesis pathways.	6.38e-49
	D1Z97_07745	rfbC	dTDP-4-dehydrorhamnose 3,5-epimerase [Riemerella anatipestifer]	CDD:380337	RmlC carbohydrate epimerase, involved in dTDP-L-rhamnose production. RmlC (deoxythymidine diphosphate (dTDP)-4-keto-6-deoxy-D-hexulose 3, 5-epimerase or dTDP-6-deoxy-D-xylo-4-hexulose 3,5-epimerase; also known as RfbC) is a carbohydrate epimerase involved in the production of dTDP-L-rhamnose, a precursor of the bacterial cell wall constituent, L-rhamnose. L-Rhamnose (6-deoxy-l-mannose) plays an i…	2.15e-105
	D1Z97_07750	rfbB	dTDP-glucose 4,6-dehydratase [Riemerella anatipestifer]	CDD:224013	dTDP-D-glucose 4,6-dehydratase [Cell wall/membrane/envelope biogenesis].	0
	D1Z97_07755	rfbA	glucose-1-phosphate thymidylyltransferase [Riemerella anatipestifer]	CDD:130274	glucose-1-phosphate thymidylyltransferase, short form. Alternate name: dTDP-D-glucose synthase homotetramer This model describes a tightly conserved but broadly distributed subfamily (here designated as short form) of known and putative bacterial glucose-1-phosphate thymidylyltransferases. It is well characterized in several species as the first of four enzymes involved in the biosynthesis of dTD…	0
	D1Z97_07760	rimO	30S ribosomal protein S12 methylthiotransferase RimO [Riemerella anatipestifer]	CDD:273453	ribosomal protein S12 methylthiotransferase RimO. Members of this protein are the methylthiotransferase RimO, which modifies a conserved Asp residue in ribosomal protein S12. This clade of radical SAM family proteins is closely related to the tRNA modification bifunctional enzyme MiaB (see TIGR01574), and it catalyzes the same two types of reactions: a radical-mechanism sulfur insertion, and a me…	3.12e-172
3	D1Z98_00280	recX	RecX family transcriptional regulator [Riemerella anatipestifer]	CDD:426890	RecX family. RecX is a putative bacterial regulatory protein. The gene encoding RecX is found downstream of recA, and is thought to interact with the RecA protein.	8.87e-26
	D1Z98_00275		polysaccharide biosynthesis protein [Riemerella anatipestifer]	CDD:224011	NDP-sugar epimerase, includes UDP-GlcNAc-inverting 4,6-dehydratase FlaA1 and capsular polysaccharide biosynthesis protein EpsC [Cell wall/membrane/envelope biogenesis, Posttranslational modification, protein turnover, chaperones].	0
	D1Z98_00270	wza	polysaccharide export protein [Riemerella anatipestifer]	CDD:224512	Periplasmic protein involved in polysaccharide export, contains SLBB domain of the beta-grasp fold [Cell wall/membrane/envelope biogenesis].	2.49e-18
	D1Z98_00265	wzc	polysaccharide biosynthesis tyrosine autokinase [Riemerella anatipestifer]	CDD:349772	bacterial tyrosine-kinase. Bacterial tyrosine (BY)-kinases catalyze the autophosphorylation on a C-terminal tyrosine cluster and also phosphorylate endogenous protein substrates by using ATP as phosphoryl donor. Besides their capacity to function as tyrosine kinase, most of these proteins are also involved in the production and transport of exopolysaccharides. BY-kinases are involved in a number …	1.73e-47
	D1Z98_00260		NAD-dependent epimerase/dehydratase family protein [Riemerella anatipestifer]	CDD:187566	UDP-N-acetylglucosamine 4-epimerase, extended (e) SDRs. This subgroup contains UDP-N-acetylglucosamine 4-epimerase of Pseudomonas aeruginosa, WbpP, an extended SDR, that catalyzes the NAD+ dependent conversion of UDP-GlcNAc and UDPGalNA to UDP-Glc and UDP-Gal. This subgroup has the characteristic active site tetrad and NAD-binding motif of the extended SDRs. Extended SDRs are distinct from classi…	2.59e-157
	D1Z98_00255		four helix bundle protein [Riemerella anatipestifer]	CDD:428555	23S rRNA-intervening sequence protein. This family consists of bacterial proteins encoded within an intervening sequence present within some 23S rRNA genes. It folds into an anti-parallel four-helix bundle and forms homopentamers.	4.33e-35
	D1Z98_00250		nucleotide sugar dehydrogenase [Riemerella anatipestifer]	CDD:185104	Vi polysaccharide biosynthesis UDP-N-acetylglucosamine C-6 dehydrogenase TviB.	0
	D1Z98_00245		antibiotic acetyltransferase [Riemerella anatipestifer]	CDD:100040	Xenobiotic acyltransferase (XAT): The XAT class of hexapeptide acyltransferases is composed of a large number of microbial enzymes that catalyze the CoA-dependent acetylation of a variety of hydroxyl-bearing acceptors such as chloramphenicol and streptogramin, among others. Members of this class of enzymes include Enterococcus faecium streptogramin A acetyltransferase and Pseudomonas aeruginosa c…	3.12e-49
	D1Z98_00240	wzx	hypothetical protein D1Z98_00240 [Riemerella anatipestifer]	CDD:240533	Wzx, a subfamily of the multidrug and toxic compound extrusion (MATE)-like proteins. Escherichia coli Wzx and related proteins from other gram-negative bacteria are thought to act as flippases, assisting in the membrane translocation of lipopolysaccharides including those containing O-antigens. Proteins from the MATE family are involved in exporting metabolites across the cell membrane and are of…	1.47e-06
	D1Z98_00235	wzy	hypothetical protein D1Z98_00235 [Riemerella anatipestifer]	-	-	-
	D1Z98_00230		glycosyltransferase family 2 protein [Riemerella anatipestifer]	CDD:425738	Glycosyl transferase family 2. Diverse family, transferring sugar from UDP-glucose, UDP-N-acetyl- galactosamine, GDP-mannose or CDP-abequose, to a range of substrates including cellulose, dolichol phosphate and teichoic acids.	4.87e-32
	D1Z98_00225		glycosyltransferase [Riemerella anatipestifer]	CDD:340844	UDP-Glc:1,2-diacylglycerol 3-a-glucosyltransferase and similar proteins. This family is most closely related to the GT1 family of glycosyltransferases. UDP-glucose-diacylglycerol glucosyltransferase (EC 2.4.1.337, UGDG; also known as 1,2-diacylglycerol 3-glucosyltransferase) catalyzes the transfer of glucose from UDP-glucose to 1,2-diacylglycerol forming 3-D-glucosyl-1,2-diacylglycerol.	2.24e-18
	D1Z98_00220		hypothetical protein D1Z98_00220 [Riemerella anatipestifer]	CDD:350091	Glycosyl hydrolase families: GH43, GH62, GH32, GH68, GH117, CH130. Members of the glycosyl hydrolase families 32, 43, 62, 68, 117 and 130 (GH32, GH43, GH62, GH68, GH117, GH130) all possess 5-bladed beta-propeller domains and comprise clans F and J, as classified by the carbohydrate-active enzymes database (CAZY). Clan F consists of families GH43 and GH62. GH43 includes beta-xylosidases (EC 3.2.1.…	0.000551
	D1Z98_00210		NAD-dependent epimerase/dehydratase family protein [Riemerella anatipestifer]	CDD:224011	NDP-sugar epimerase, includes UDP-GlcNAc-inverting 4,6-dehydratase FlaA1 and capsular polysaccharide biosynthesis protein EpsC [Cell wall/membrane/envelope biogenesis, Posttranslational modification, protein turnover, chaperones].	2.23e-144
	D1Z98_00205		NAD-dependent epimerase/dehydratase family protein [Riemerella anatipestifer]	CDD:187571	capsular polysaccharide assembling protein (CAPF) like, extended (e) SDRs. This subgroup of extended SDRs, includes some members which have been identified as capsular polysaccharide assembling proteins, such as Staphylococcus aureus Cap5F which is involved in the biosynthesis of N-acetyl-l-fucosamine, a constituent of surface polysaccharide structures of S. aureus. This subgroup has the characte…	9.86e-69
	D1Z98_00200		O-antigen ligase domain-containing protein [Riemerella anatipestifer]	CDD:428205	O-Antigen ligase. This group of bacterial proteins is involved in the synthesis of O-antigen, a lipopolysaccharide found in the outer membrane in gram-negative bacteria. This family includes O-antigen ligases such as E. coli RfaL.	7.61e-06
	D1Z98_00195		UDP-N-acetylglucosamine 2-epimerase (non-hydrolyzing) [Riemerella anatipestifer]	CDD:340819	UDP-N-acetylglucosamine 2-epimerase and similar proteins. Bacterial members of the UDP-N-Acetylglucosamine (GlcNAc) 2-Epimerase family (EC 5.1.3.14) are known to catalyze the reversible interconversion of UDP-GlcNAc and UDP-N-acetylmannosamine (UDP-ManNAc). The enzyme serves to produce an activated form of ManNAc residues (UDP-ManNAc) for use in the biosynthesis of a variety of cell surface polys…	5.46e-150
	D1Z98_00190		glycosyltransferase WbuB [Riemerella anatipestifer]	CDD:340825	Escherichia coli WbuB and similar proteins. This family is most closely related to the GT1 family of glycosyltransferases. WbuB in E. coli is involved in the biosynthesis of the O26 O-antigen. It has been proposed to function as an N-acetyl-L-fucosamine (L-FucNAc) transferase.	7.4e-68
	D1Z98_00185		NAD-dependent epimerase/dehydratase family protein [Riemerella anatipestifer]	CDD:187543	UDP-glucose 4 epimerase, subgroup 4, extended (e) SDRs. UDP-glucose 4 epimerase (aka UDP-galactose-4-epimerase), is a homodimeric extended SDR. It catalyzes the NAD-dependent conversion of UDP-galactose to UDP-glucose, the final step in Leloir galactose synthesis. This subgroup is comprised of bacterial proteins, and includes the Staphylococcus aureus capsular polysaccharide Cap5N, which may have…	2.73e-48
	D1Z98_00180		sugar transferase [Riemerella anatipestifer]	CDD:225059	Sugar transferase involved in LPS biosynthesis (colanic, teichoic acid) [Cell wall/membrane/envelope biogenesis].	2.3e-64
	D1Z98_00175		aminotransferase class I/II-fold pyridoxal phosphate-dependent enzyme [Riemerella anatipestifer]	CDD:275034	aminotransferase, LLPSF_NHT_00031 family. This clade of aminotransferases is a member of the pfam01041 (DegT/DnrJ/EryC1/StrS) superfamily. The family is named after the instance in Leptospira interrogans serovar Lai, str. 56601, where it is the 31st gene in the 91-gene lipopolysaccharide biosynthesis locus. Members of this family are generally found within a subcluster of seven or more genes incl…	5.81e-152
	D1Z98_00170		sugar transferase [Riemerella anatipestifer]	CDD:426755	Bacterial sugar transferase. This Pfam family represents a conserved region from a number of different bacterial sugar transferases, involved in diverse biosynthesis pathways.	1.96e-46
	D1Z98_00165	rfbC	dTDP-4-dehydrorhamnose 3,5-epimerase [Riemerella anatipestifer]	CDD:380337	RmlC carbohydrate epimerase, involved in dTDP-L-rhamnose production. RmlC (deoxythymidine diphosphate (dTDP)-4-keto-6-deoxy-D-hexulose 3, 5-epimerase or dTDP-6-deoxy-D-xylo-4-hexulose 3,5-epimerase; also known as RfbC) is a carbohydrate epimerase involved in the production of dTDP-L-rhamnose, a precursor of the bacterial cell wall constituent, L-rhamnose. L-Rhamnose (6-deoxy-l-mannose) plays an i…	9.87e-104
	D1Z98_00160	rfbB	dTDP-glucose 4,6-dehydratase [Riemerella anatipestifer]	CDD:224013	dTDP-D-glucose 4,6-dehydratase [Cell wall/membrane/envelope biogenesis].	0
	D1Z98_00155	rfbA	glucose-1-phosphate thymidylyltransferase [Riemerella anatipestifer]	CDD:130274	glucose-1-phosphate thymidylyltransferase, short form. Alternate name: dTDP-D-glucose synthase homotetramer This model describes a tightly conserved but broadly distributed subfamily (here designated as short form) of known and putative bacterial glucose-1-phosphate thymidylyltransferases. It is well characterized in several species as the first of four enzymes involved in the biosynthesis of dTD…	0
	D1Z98_00155	rimO	30S ribosomal protein S12 methylthiotransferase RimO [Riemerella anatipestifer]	CDD:273453	ribosomal protein S12 methylthiotransferase RimO. Members of this protein are the methylthiotransferase RimO, which modifies a conserved Asp residue in ribosomal protein S12. This clade of radical SAM family proteins is closely related to the tRNA modification bifunctional enzyme MiaB (see TIGR01574), and it catalyzes the same two types of reactions: a radical-mechanism sulfur insertion, and a me…	3.12e-172
5	D1Z99_03775	recX	RecX family transcriptional regulator [Riemerella anatipestifer]	CDD:426890	RecX family. RecX is a putative bacterial regulatory protein. The gene encoding RecX is found downstream of recA, and is thought to interact with the RecA protein.	5.14e-21
	D1Z99_03780		polysaccharide biosynthesis protein [Riemerella anatipestifer]	CDD:224011	NDP-sugar epimerase, includes UDP-GlcNAc-inverting 4,6-dehydratase FlaA1 and capsular polysaccharide biosynthesis protein EpsC [Cell wall/membrane/envelope biogenesis, Posttranslational modification, protein turnover, chaperones].	4.85e-178
	D1Z99_03785	wza	polysaccharide export protein [Riemerella anatipestifer]	CDD:224512	Periplasmic protein involved in polysaccharide export, contains SLBB domain of the beta-grasp fold [Cell wall/membrane/envelope biogenesis].	2.33e-20
	D1Z99_03790	wzc	polysaccharide biosynthesis tyrosine autokinase [Riemerella anatipestifer]	CDD:349772	bacterial tyrosine-kinase. Bacterial tyrosine (BY)-kinases catalyze the autophosphorylation on a C-terminal tyrosine cluster and also phosphorylate endogenous protein substrates by using ATP as phosphoryl donor. Besides their capacity to function as tyrosine kinase, most of these proteins are also involved in the production and transport of exopolysaccharides. BY-kinases are involved in a number …	1.46e-48
	D1Z99_03795		NAD-dependent epimerase/dehydratase family protein [Riemerella anatipestifer]	CDD:187566	UDP-N-acetylglucosamine 4-epimerase, extended (e) SDRs. This subgroup contains UDP-N-acetylglucosamine 4-epimerase of Pseudomonas aeruginosa, WbpP, an extended SDR, that catalyzes the NAD+ dependent conversion of UDP-GlcNAc and UDPGalNA to UDP-Glc and UDP-Gal. This subgroup has the characteristic active site tetrad and NAD-binding motif of the extended SDRs. Extended SDRs are distinct from classi…	2e-158
	D1Z99_03800		four helix bundle protein [Riemerella anatipestifer]	CDD:319869	23S rRNA-intervening sequence protein and similar proteins. A family of functionally uncharacterized bacterial proteins, some of which are encoded by an atypically large intervening sequence present within some 23S rRNA genes. The distantly related bAvd protein, which also forms a homopentamer of four-helix bundles, has been suggested to interact with nucleic acids and a reverse transcriptase.	7.67e-45
	D1Z99_03805		nucleotide sugar dehydrogenase [Riemerella anatipestifer]	CDD:185104	Vi polysaccharide biosynthesis UDP-N-acetylglucosamine C-6 dehydrogenase TviB.	0
	D1Z99_03810	wzx	hypothetical protein D1Z99_03810 [Riemerella anatipestifer]	CDD:240533	Wzx, a subfamily of the multidrug and toxic compound extrusion (MATE)-like proteins. Escherichia coli Wzx and related proteins from other gram-negative bacteria are thought to act as flippases, assisting in the membrane translocation of lipopolysaccharides including those containing O-antigens. Proteins from the MATE family are involved in exporting metabolites across the cell membrane and are of…	1.44e-11
	D1Z99_03815		glycosyltransferase family 2 protein [Riemerella anatipestifer]	CDD:425738	Glycosyl transferase family 2. Diverse family, transferring sugar from UDP-glucose, UDP-N-acetyl- galactosamine, GDP-mannose or CDP-abequose, to a range of substrates including cellulose, dolichol phosphate and teichoic acids.	2.08e-33
	D1Z99_03820	asnB	asparagine synthase (glutamine-hydrolyzing) [Riemerella anatipestifer]	CDD:273676	asparagine synthase (glutamine-hydrolyzing). This model describes the glutamine-hydrolysing asparagine synthase. A poorly conserved C-terminal extension was removed from the model. Bacterial members of the family tend to have a long, poorly conserved insert lacking from archaeal and eukaryotic sequences. Multiple isozymes have been demonstrated, such as in Bacillus subtilis. Long-branch members o…	1.2e-127
	D1Z99_03825	wzy	hypothetical protein D1Z99_03825 [Riemerella anatipestifer]	CDD:434295	EpsG family. This family of proteins are related to the EpsG protein from B. subtilis. These proteins are likely glycosyl transferases belonging to the membrane protein GT-C clan.	0.000502
	D1Z99_03830		glycosyltransferase [Riemerella anatipestifer]	CDD:340840	capsular polysaccharide biosynthesis glycosyltransferase CapH and similar proteins. This family is most closely related to the GT4 family of glycosyltransferases. capH in Staphylococcus aureus has been shown to be required for the biosynthesis of the type 1 capsular polysaccharide (CP1).	8.61e-44
	D1Z99_03835		glycosyltransferase [Riemerella anatipestifer]	CDD:433407	Glycosyl transferases group 1.	2.39e-26
	D1Z99_03840	asnB	asparagine synthase (glutamine-hydrolyzing) [Riemerella anatipestifer]	CDD:132152	exosortase A system-associated amidotransferase 1. The predicted protein-sorting transpeptidase that we call exosortase (see TIGR02602) has distinct subclasses that associated with different types of exopolysaccharide production loci. This model represents a distinct clade among a set of amidotransferases largely annotated (not necessarily accurately) as glutatime-hydrolyzing asparagine synthases…	5.84e-154
	D1Z99_03845		glycosyltransferase family 1 protein [Riemerella anatipestifer]	CDD:340837	capsular polysaccharide biosynthesis glycosyltransferase CapM and similar proteins. This family is most closely related to the GT4 family of glycosyltransferases. CapM in Staphylococcus aureus is required for the synthesis of type 1 capsular polysaccharides.	6.93e-101
	D1Z99_03855		sugar transferase [Riemerella anatipestifer]	CDD:426755	Bacterial sugar transferase. This Pfam family represents a conserved region from a number of different bacterial sugar transferases, involved in diverse biosynthesis pathways.	5.6e-85
	D1Z99_03860		acetyltransferase [Riemerella anatipestifer]	CDD:274656	sugar O-acyltransferase, sialic acid O-acetyltransferase NeuD family. This family of proteins includes the characterized NeuD sialic acid O-acetyltransferase enzymes from E. coli and Streptococcus agalactiae (group B strep). These two are quite closely related to one another, so extension of this annotation to other members of the family in unsupported without additional independent evidence. The…	5.55e-72
	D1Z99_03865		aminotransferase class I/II-fold pyridoxal phosphate-dependent enzyme [Riemerella anatipestifer]	CDD:275034	aminotransferase, LLPSF_NHT_00031 family. This clade of aminotransferases is a member of the pfam01041 (DegT/DnrJ/EryC1/StrS) superfamily. The family is named after the instance in Leptospira interrogans serovar Lai, str. 56601, where it is the 31st gene in the 91-gene lipopolysaccharide biosynthesis locus. Members of this family are generally found within a subcluster of seven or more genes incl…	6.85e-163
	D1Z99_03870		sugar transferase [Riemerella anatipestifer]	CDD:426755	Bacterial sugar transferase. This Pfam family represents a conserved region from a number of different bacterial sugar transferases, involved in diverse biosynthesis pathways.	1.65e-43
	D1Z99_03875	rfbC	dTDP-4-dehydrorhamnose 3,5-epimerase [Riemerella anatipestifer]	CDD:380337	RmlC carbohydrate epimerase, involved in dTDP-L-rhamnose production. RmlC (deoxythymidine diphosphate (dTDP)-4-keto-6-deoxy-D-hexulose 3, 5-epimerase or dTDP-6-deoxy-D-xylo-4-hexulose 3,5-epimerase; also known as RfbC) is a carbohydrate epimerase involved in the production of dTDP-L-rhamnose, a precursor of the bacterial cell wall constituent, L-rhamnose. L-Rhamnose (6-deoxy-l-mannose) plays an i…	3.09e-105
	D1Z99_03880	rfbB	dTDP-glucose 4,6-dehydratase [Riemerella anatipestifer]	CDD:224013	dTDP-D-glucose 4,6-dehydratase [Cell wall/membrane/envelope biogenesis].	0
	D1Z99_03885	rfbA	glucose-1-phosphate thymidylyltransferase [Riemerella anatipestifer]	CDD:130274	glucose-1-phosphate thymidylyltransferase, short form. Alternate name: dTDP-D-glucose synthase homotetramer This model describes a tightly conserved but broadly distributed subfamily (here designated as short form) of known and putative bacterial glucose-1-phosphate thymidylyltransferases. It is well characterized in several species as the first of four enzymes involved in the biosynthesis of dTD…	0
	D1Z99_03890	rimO	30S ribosomal protein S12 methylthiotransferase RimO [Riemerella anatipestifer]	CDD:273453	ribosomal protein S12 methylthiotransferase RimO. Members of this protein are the methylthiotransferase RimO, which modifies a conserved Asp residue in ribosomal protein S12. This clade of radical SAM family proteins is closely related to the tRNA modification bifunctional enzyme MiaB (see TIGR01574), and it catalyzes the same two types of reactions: a radical-mechanism sulfur insertion, and a me…	5.1e-172
6	D1000_01020	recX	RecX family transcriptional regulator [Riemerella anatipestifer]	CDD:426890	RecX family. RecX is a putative bacterial regulatory protein. The gene encoding RecX is found downstream of recA, and is thought to interact with the RecA protein.	2.63e-26
	D1000_01015		polysaccharide biosynthesis protein [Riemerella anatipestifer]	CDD:224011	NDP-sugar epimerase, includes UDP-GlcNAc-inverting 4,6-dehydratase FlaA1 and capsular polysaccharide biosynthesis protein EpsC [Cell wall/membrane/envelope biogenesis, Posttranslational modification, protein turnover, chaperones].	0
	D1000_01010	wza	polysaccharide export protein [Riemerella anatipestifer]	CDD:224512	Periplasmic protein involved in polysaccharide export, contains SLBB domain of the beta-grasp fold [Cell wall/membrane/envelope biogenesis].	3.79e-21
	D1000_01005	wzc	polysaccharide biosynthesis tyrosine autokinase [Riemerella anatipestifer]	CDD:349772	bacterial tyrosine-kinase. Bacterial tyrosine (BY)-kinases catalyze the autophosphorylation on a C-terminal tyrosine cluster and also phosphorylate endogenous protein substrates by using ATP as phosphoryl donor. Besides their capacity to function as tyrosine kinase, most of these proteins are also involved in the production and transport of exopolysaccharides. BY-kinases are involved in a number …	6.26e-49
	D1000_01000		SDR family oxidoreductase [Riemerella anatipestifer]	CDD:187566	UDP-N-acetylglucosamine 4-epimerase, extended (e) SDRs. This subgroup contains UDP-N-acetylglucosamine 4-epimerase of Pseudomonas aeruginosa, WbpP, an extended SDR, that catalyzes the NAD+ dependent conversion of UDP-GlcNAc and UDPGalNA to UDP-Glc and UDP-Gal. This subgroup has the characteristic active site tetrad and NAD-binding motif of the extended SDRs. Extended SDRs are distinct from classi…	8.31e-157
	D1000_00995		nucleotide sugar dehydrogenase [Riemerella anatipestifer]	CDD:185104	Vi polysaccharide biosynthesis UDP-N-acetylglucosamine C-6 dehydrogenase TviB.	0
	D1000_00990		cupin domain-containing protein [Riemerella anatipestifer]	CDD:380343	Phosphomannose isomerase type II, C-terminal cupin domain. This family includes the C-terminal cupin domain of mannose-6-phosphate isomerases (MPIs) which have been classified broadly into two groups, type I and type II, based on domain organization. This family contains type II phosphomannose isomerase (also known as PMI-GDP, phosphomannose isomerase/GDP-D-mannose pyrophosphorylase), a bifunctio…	8.09e-50
	D1000_00985		NAD-dependent epimerase/dehydratase family protein [Riemerella anatipestifer]	CDD:224011	NDP-sugar epimerase, includes UDP-GlcNAc-inverting 4,6-dehydratase FlaA1 and capsular polysaccharide biosynthesis protein EpsC [Cell wall/membrane/envelope biogenesis, Posttranslational modification, protein turnover, chaperones].	3.26e-140
	D1000_00980		DegT/DnrJ/EryC1/StrS family aminotransferase [Riemerella anatipestifer]	CDD:99740	3-amino-5-hydroxybenzoic acid synthase family (AHBA_syn). AHBA_syn family belongs to pyridoxal phosphate (PLP)-dependent aspartate aminotransferase superfamily (fold I). The members of this CD are involved in various biosynthetic pathways for secondary metabolites. Some well studied proteins in this CD are AHBA_synthase, protein product of pleiotropic regulatory gene degT, Arnb aminotransferase a…	8.17e-103
	D1000_00975		DegT/DnrJ/EryC1/StrS aminotransferase family protein [Riemerella anatipestifer]	CDD:223476	dTDP-4-amino-4,6-dideoxygalactose transaminase [Cell wall/membrane/envelope biogenesis].	9.87e-57
	D1000_00965	wzx	hypothetical protein D1000_00965 [Riemerella anatipestifer]	CDD:240533	Wzx, a subfamily of the multidrug and toxic compound extrusion (MATE)-like proteins. Escherichia coli Wzx and related proteins from other gram-negative bacteria are thought to act as flippases, assisting in the membrane translocation of lipopolysaccharides including those containing O-antigens. Proteins from the MATE family are involved in exporting metabolites across the cell membrane and are of…	2.25e-20
	D1000_00960		glycosyltransferase family 2 protein [Riemerella anatipestifer]	CDD:132997	Glycosyltransferase family A (GT-A) includes diverse families of glycosyl transferases with a common GT-A type structural fold. Glycosyltransferases (GTs) are enzymes that synthesize oligosaccharides, polysaccharides, and glycoconjugates by transferring the sugar moiety from an activated nucleotide-sugar donor to an acceptor molecule, which may be a growing oligosaccharide, a lipid, or a protein.…	6.32e-12
	D1000_00955		glycosyltransferase family 2 protein [Riemerella anatipestifer]	CDD:425738	Glycosyl transferase family 2. Diverse family, transferring sugar from UDP-glucose, UDP-N-acetyl- galactosamine, GDP-mannose or CDP-abequose, to a range of substrates including cellulose, dolichol phosphate and teichoic acids.	2.64e-34
	D1000_00950	wzy	EpsG family protein [Riemerella anatipestifer]	CDD:434295	EpsG family. This family of proteins are related to the EpsG protein from B. subtilis. These proteins are likely glycosyl transferases belonging to the membrane protein GT-C clan.	9.93e-19
	D1000_00945		glycosyltransferase family 1 protein [Riemerella anatipestifer]	CDD:340838	glycosyltransferases MtfB, WbpX, and similar proteins. This family is most closely related to the GT4 family of glycosyltransferases. MtfB (mannosyltransferase B) in E. coli has been shown to direct the growth of the O9-specific polysaccharide chain. It transfers two mannoses into the position 3 of the previously synthesized polysaccharide.	9.45e-66
	D1000_00940		acyltransferase [Riemerella anatipestifer]	CDD:224748	Peptidoglycan/LPS O-acetylase OafA/YrhL, contains acyltransferase and SGNH-hydrolase domains [Cell wall/membrane/envelope biogenesis].	3.1e-56
	D1000_00935		NAD-dependent epimerase/dehydratase family protein [Riemerella anatipestifer]	CDD:187566	UDP-N-acetylglucosamine 4-epimerase, extended (e) SDRs. This subgroup contains UDP-N-acetylglucosamine 4-epimerase of Pseudomonas aeruginosa, WbpP, an extended SDR, that catalyzes the NAD+ dependent conversion of UDP-GlcNAc and UDPGalNA to UDP-Glc and UDP-Gal. This subgroup has the characteristic active site tetrad and NAD-binding motif of the extended SDRs. Extended SDRs are distinct from classi…	8.93e-87
	D1000_00925		NAD-dependent epimerase/dehydratase family protein [Riemerella anatipestifer]	CDD:187543	UDP-glucose 4 epimerase, subgroup 4, extended (e) SDRs. UDP-glucose 4 epimerase (aka UDP-galactose-4-epimerase), is a homodimeric extended SDR. It catalyzes the NAD-dependent conversion of UDP-galactose to UDP-glucose, the final step in Leloir galactose synthesis. This subgroup is comprised of bacterial proteins, and includes the Staphylococcus aureus capsular polysaccharide Cap5N, which may have…	6.19e-62
	D1000_00920		sugar transferase [Riemerella anatipestifer]	CDD:225059	Sugar transferase involved in LPS biosynthesis (colanic, teichoic acid) [Cell wall/membrane/envelope biogenesis].	5.94e-63
	D1000_00915		aminotransferase class I/II-fold pyridoxal phosphate-dependent enzyme [Riemerella anatipestifer]	CDD:275034	aminotransferase, LLPSF_NHT_00031 family. This clade of aminotransferases is a member of the pfam01041 (DegT/DnrJ/EryC1/StrS) superfamily. The family is named after the instance in Leptospira interrogans serovar Lai, str. 56601, where it is the 31st gene in the 91-gene lipopolysaccharide biosynthesis locus. Members of this family are generally found within a subcluster of seven or more genes incl…	4.68e-151
	D1000_00910		sugar transferase [Riemerella anatipestifer]	CDD:426755	Bacterial sugar transferase. This Pfam family represents a conserved region from a number of different bacterial sugar transferases, involved in diverse biosynthesis pathways.	9.96e-50
	D1000_00905	rfbC	dTDP-4-dehydrorhamnose 3,5-epimerase [Riemerella anatipestifer]	CDD:380337	RmlC carbohydrate epimerase, involved in dTDP-L-rhamnose production. RmlC (deoxythymidine diphosphate (dTDP)-4-keto-6-deoxy-D-hexulose 3, 5-epimerase or dTDP-6-deoxy-D-xylo-4-hexulose 3,5-epimerase; also known as RfbC) is a carbohydrate epimerase involved in the production of dTDP-L-rhamnose, a precursor of the bacterial cell wall constituent, L-rhamnose. L-Rhamnose (6-deoxy-l-mannose) plays an i…	1.93e-104
	D1000_00900	rfbB	dTDP-glucose 4,6-dehydratase [Riemerella anatipestifer]	CDD:224013	dTDP-D-glucose 4,6-dehydratase [Cell wall/membrane/envelope biogenesis].	0
	D1000_00895	rfbA	glucose-1-phosphate thymidylyltransferase [Riemerella anatipestifer]	CDD:130274	glucose-1-phosphate thymidylyltransferase, short form. Alternate name: dTDP-D-glucose synthase homotetramer This model describes a tightly conserved but broadly distributed subfamily (here designated as short form) of known and putative bacterial glucose-1-phosphate thymidylyltransferases. It is well characterized in several species as the first of four enzymes involved in the biosynthesis of dTD…	0
8	D1001_07945	recX	RecX family transcriptional regulator [Riemerella anatipestifer]	CDD:426890	RecX family. RecX is a putative bacterial regulatory protein. The gene encoding RecX is found downstream of recA, and is thought to interact with the RecA protein.	1.5e-25
	D1001_07950		polysaccharide biosynthesis protein [Riemerella anatipestifer]	CDD:224011	NDP-sugar epimerase, includes UDP-GlcNAc-inverting 4,6-dehydratase FlaA1 and capsular polysaccharide biosynthesis protein EpsC [Cell wall/membrane/envelope biogenesis, Posttranslational modification, protein turnover, chaperones].	0
	D1001_07955	wza	polysaccharide export protein [Riemerella anatipestifer]	CDD:224512	Periplasmic protein involved in polysaccharide export, contains SLBB domain of the beta-grasp fold [Cell wall/membrane/envelope biogenesis].	1.6e-20
	D1001_07960	wzc	polysaccharide biosynthesis tyrosine autokinase [Riemerella anatipestifer]	CDD:349772	bacterial tyrosine-kinase. Bacterial tyrosine (BY)-kinases catalyze the autophosphorylation on a C-terminal tyrosine cluster and also phosphorylate endogenous protein substrates by using ATP as phosphoryl donor. Besides their capacity to function as tyrosine kinase, most of these proteins are also involved in the production and transport of exopolysaccharides. BY-kinases are involved in a number …	2.23e-48
	D1001_07965		nucleotide sugar dehydrogenase [Riemerella anatipestifer]	CDD:185104	Vi polysaccharide biosynthesis UDP-N-acetylglucosamine C-6 dehydrogenase TviB.	1.03e-176
	D1001_07970		UDP-N-acetylglucosamine 2-epimerase (non-hydrolyzing) [Riemerella anatipestifer]	CDD:223458	UDP-N-acetylglucosamine 2-epimerase [Cell wall/membrane/envelope biogenesis].	0
	D1001_07975	wzx	sugar transporter [Riemerella anatipestifer]	-	-	-
	D1001_07980		glycosyltransferase family 2 protein [Riemerella anatipestifer]	CDD:425738	Glycosyl transferase family 2. Diverse family, transferring sugar from UDP-glucose, UDP-N-acetyl- galactosamine, GDP-mannose or CDP-abequose, to a range of substrates including cellulose, dolichol phosphate and teichoic acids.	1.54e-34
	D1001_07985		glycosyl transferase [Riemerella anatipestifer]	CDD:226297	Mannosyltransferase OCH1 or related enzyme [Cell wall/membrane/envelope biogenesis].	4.96e-19
	D1001_07990		glycosyltransferase family 2 protein [Riemerella anatipestifer]	CDD:182223	putative glycosyl transferase; Provisional	3.33e-23
	D1001_07995	wzy	EpsG family protein [Riemerella anatipestifer]	CDD:434295	EpsG family. This family of proteins are related to the EpsG protein from B. subtilis. These proteins are likely glycosyl transferases belonging to the membrane protein GT-C clan.	2.39e-11
	D1001_08000		glycosyltransferase family 2 protein [Riemerella anatipestifer]	CDD:132997	Glycosyltransferase family A (GT-A) includes diverse families of glycosyl transferases with a common GT-A type structural fold. Glycosyltransferases (GTs) are enzymes that synthesize oligosaccharides, polysaccharides, and glycoconjugates by transferring the sugar moiety from an activated nucleotide-sugar donor to an acceptor molecule, which may be a growing oligosaccharide, a lipid, or a protein.…	3.79e-29
	D1001_08005		glycosyltransferase family 1 protein [Riemerella anatipestifer]	CDD:340837	capsular polysaccharide biosynthesis glycosyltransferase CapM and similar proteins. This family is most closely related to the GT4 family of glycosyltransferases. CapM in Staphylococcus aureus is required for the synthesis of type 1 capsular polysaccharides.	1.78e-86
	D1001_08010		NAD-dependent epimerase/dehydratase family protein [Riemerella anatipestifer]	CDD:187543	UDP-glucose 4 epimerase, subgroup 4, extended (e) SDRs. UDP-glucose 4 epimerase (aka UDP-galactose-4-epimerase), is a homodimeric extended SDR. It catalyzes the NAD-dependent conversion of UDP-galactose to UDP-glucose, the final step in Leloir galactose synthesis. This subgroup is comprised of bacterial proteins, and includes the Staphylococcus aureus capsular polysaccharide Cap5N, which may have…	8.36e-60
	D1001_08015		sugar transferase [Riemerella anatipestifer]	CDD:426755	Bacterial sugar transferase. This Pfam family represents a conserved region from a number of different bacterial sugar transferases, involved in diverse biosynthesis pathways.	1.34e-63
	D1001_08020		aminotransferase class I/II-fold pyridoxal phosphate-dependent enzyme [Riemerella anatipestifer]	CDD:275034	aminotransferase, LLPSF_NHT_00031 family. This clade of aminotransferases is a member of the pfam01041 (DegT/DnrJ/EryC1/StrS) superfamily. The family is named after the instance in Leptospira interrogans serovar Lai, str. 56601, where it is the 31st gene in the 91-gene lipopolysaccharide biosynthesis locus. Members of this family are generally found within a subcluster of seven or more genes incl…	3.8e-154
	D1001_08025		sugar transferase [Riemerella anatipestifer]	CDD:426755	Bacterial sugar transferase. This Pfam family represents a conserved region from a number of different bacterial sugar transferases, involved in diverse biosynthesis pathways.	4.1e-46
	D1001_08030	rfbC	dTDP-4-dehydrorhamnose 3,5-epimerase [Riemerella anatipestifer]	CDD:380337	RmlC carbohydrate epimerase, involved in dTDP-L-rhamnose production. RmlC (deoxythymidine diphosphate (dTDP)-4-keto-6-deoxy-D-hexulose 3, 5-epimerase or dTDP-6-deoxy-D-xylo-4-hexulose 3,5-epimerase; also known as RfbC) is a carbohydrate epimerase involved in the production of dTDP-L-rhamnose, a precursor of the bacterial cell wall constituent, L-rhamnose. L-Rhamnose (6-deoxy-l-mannose) plays an i…	1.31e-104
	D1001_08035	rfbB	dTDP-glucose 4,6-dehydratase [Riemerella anatipestifer]	CDD:224013	dTDP-D-glucose 4,6-dehydratase [Cell wall/membrane/envelope biogenesis].	0
	D1001_08040	rfbA	glucose-1-phosphate thymidylyltransferase [Riemerella anatipestifer]	CDD:130274	glucose-1-phosphate thymidylyltransferase, short form. Alternate name: dTDP-D-glucose synthase homotetramer This model describes a tightly conserved but broadly distributed subfamily (here designated as short form) of known and putative bacterial glucose-1-phosphate thymidylyltransferases. It is well characterized in several species as the first of four enzymes involved in the biosynthesis of dTD…	0
	D1001_08045	rimO	30S ribosomal protein S12 methylthiotransferase RimO [Riemerella anatipestifer]	CDD:273453	ribosomal protein S12 methylthiotransferase RimO. Members of this protein are the methylthiotransferase RimO, which modifies a conserved Asp residue in ribosomal protein S12. This clade of radical SAM family proteins is closely related to the tRNA modification bifunctional enzyme MiaB (see TIGR01574), and it catalyzes the same two types of reactions: a radical-mechanism sulfur insertion, and a me…	1.91e-172
9	D1002_07735	recX	RecX family transcriptional regulator [Riemerella anatipestifer]	CDD:426890	RecX family. RecX is a putative bacterial regulatory protein. The gene encoding RecX is found downstream of recA, and is thought to interact with the RecA protein.	4.89e-21
	D1002_07740		polysaccharide biosynthesis protein [Riemerella anatipestifer]	CDD:224011	NDP-sugar epimerase, includes UDP-GlcNAc-inverting 4,6-dehydratase FlaA1 and capsular polysaccharide biosynthesis protein EpsC [Cell wall/membrane/envelope biogenesis, Posttranslational modification, protein turnover, chaperones].	0
	D1002_07745	wza	polysaccharide export protein [Riemerella anatipestifer]	CDD:224512	Periplasmic protein involved in polysaccharide export, contains SLBB domain of the beta-grasp fold [Cell wall/membrane/envelope biogenesis].	1.02e-18
	D1002_07750	wzc	polysaccharide biosynthesis tyrosine autokinase [Riemerella anatipestifer]	CDD:349772	bacterial tyrosine-kinase. Bacterial tyrosine (BY)-kinases catalyze the autophosphorylation on a C-terminal tyrosine cluster and also phosphorylate endogenous protein substrates by using ATP as phosphoryl donor. Besides their capacity to function as tyrosine kinase, most of these proteins are also involved in the production and transport of exopolysaccharides. BY-kinases are involved in a number …	6.58e-49
	D1002_07755		SDR family oxidoreductase [Riemerella anatipestifer]	CDD:187566	UDP-N-acetylglucosamine 4-epimerase, extended (e) SDRs. This subgroup contains UDP-N-acetylglucosamine 4-epimerase of Pseudomonas aeruginosa, WbpP, an extended SDR, that catalyzes the NAD+ dependent conversion of UDP-GlcNAc and UDPGalNA to UDP-Glc and UDP-Gal. This subgroup has the characteristic active site tetrad and NAD-binding motif of the extended SDRs. Extended SDRs are distinct from classi…	8.31e-157
	D1002_07760		nucleotide sugar dehydrogenase [Riemerella anatipestifer]	CDD:185104	Vi polysaccharide biosynthesis UDP-N-acetylglucosamine C-6 dehydrogenase TviB.	0
	D1002_07770	wzy	EpsG family protein [Riemerella anatipestifer]	CDD:434295	EpsG family. This family of proteins are related to the EpsG protein from B. subtilis. These proteins are likely glycosyl transferases belonging to the membrane protein GT-C clan.	6.91e-20
	D1002_02180	wzx	hypothetical protein D1002_02180 [Riemerella anatipestifer]	CDD:240533	Wzx, a subfamily of the multidrug and toxic compound extrusion (MATE)-like proteins. Escherichia coli Wzx and related proteins from other gram-negative bacteria are thought to act as flippases, assisting in the membrane translocation of lipopolysaccharides including those containing O-antigens. Proteins from the MATE family are involved in exporting metabolites across the cell membrane and are of…	1.41e-14
	D1002_02175		acyltransferase [Riemerella anatipestifer]	CDD:100053	Maltose O-acyltransferase (MAT)-like: This family is composed of maltose O-acetyltransferase, galactoside O-acetyltransferase (GAT), xenobiotic acyltransferase (XAT) and similar proteins. MAT and GAT catalyze the CoA-dependent acetylation of the 6-hydroxyl group of their respective sugar substrates. MAT acetylates maltose and glucose exclusively while GAT specifically acetylates galactopyranoside…	1.26e-33
	D1002_02170		glycosyltransferase [Riemerella anatipestifer]	CDD:340825	Escherichia coli WbuB and similar proteins. This family is most closely related to the GT1 family of glycosyltransferases. WbuB in E. coli is involved in the biosynthesis of the O26 O-antigen. It has been proposed to function as an N-acetyl-L-fucosamine (L-FucNAc) transferase.	5.49e-25
	D1002_02165		glycosyltransferase family 1 protein [Riemerella anatipestifer]	CDD:340838	glycosyltransferases MtfB, WbpX, and similar proteins. This family is most closely related to the GT4 family of glycosyltransferases. MtfB (mannosyltransferase B) in E. coli has been shown to direct the growth of the O9-specific polysaccharide chain. It transfers two mannoses into the position 3 of the previously synthesized polysaccharide.	1.14e-52
	D1002_02160		NAD-dependent epimerase/dehydratase family protein [Riemerella anatipestifer]	CDD:224011	NDP-sugar epimerase, includes UDP-GlcNAc-inverting 4,6-dehydratase FlaA1 and capsular polysaccharide biosynthesis protein EpsC [Cell wall/membrane/envelope biogenesis, Posttranslational modification, protein turnover, chaperones].	7.99e-150
	D1002_02155		sugar epimerase [Riemerella anatipestifer]	CDD:380426	sugar 3,4-ketoisomerase QdtA and related proteins, cupin domain. This family includes cupin domains of several bacterial proteins homologous to sugar 3,4-ketoisomerases. Thermoanaerobacterium thermosaccharolyticum QdtA catalyzes a key step in the biosynthesis of these sugars, the conversion of thymidine diphosphate (dTDP)-4-keto-6-deoxyglucose to dTDP-3-keto-6-deoxyglucose. In Aneurinibacillus th…	1.17e-06
	D1002_02150		NAD-dependent epimerase/dehydratase family protein [Riemerella anatipestifer]	CDD:187571	capsular polysaccharide assembling protein (CAPF) like, extended (e) SDRs. This subgroup of extended SDRs, includes some members which have been identified as capsular polysaccharide assembling proteins, such as Staphylococcus aureus Cap5F which is involved in the biosynthesis of N-acetyl-l-fucosamine, a constituent of surface polysaccharide structures of S. aureus. This subgroup has the characte…	7.85e-66
	D1002_02145		UDP-N-acetylglucosamine 2-epimerase (non-hydrolyzing) [Riemerella anatipestifer]	CDD:340819	UDP-N-acetylglucosamine 2-epimerase and similar proteins. Bacterial members of the UDP-N-Acetylglucosamine (GlcNAc) 2-Epimerase family (EC 5.1.3.14) are known to catalyze the reversible interconversion of UDP-GlcNAc and UDP-N-acetylmannosamine (UDP-ManNAc). The enzyme serves to produce an activated form of ManNAc residues (UDP-ManNAc) for use in the biosynthesis of a variety of cell surface polys…	1.38e-154
	D1002_02140		glycosyltransferase WbuB [Riemerella anatipestifer]	CDD:340825	Escherichia coli WbuB and similar proteins. This family is most closely related to the GT1 family of glycosyltransferases. WbuB in E. coli is involved in the biosynthesis of the O26 O-antigen. It has been proposed to function as an N-acetyl-L-fucosamine (L-FucNAc) transferase.	4.82e-99
	D1002_02135		NAD-dependent epimerase/dehydratase family protein [Riemerella anatipestifer]	CDD:187543	UDP-glucose 4 epimerase, subgroup 4, extended (e) SDRs. UDP-glucose 4 epimerase (aka UDP-galactose-4-epimerase), is a homodimeric extended SDR. It catalyzes the NAD-dependent conversion of UDP-galactose to UDP-glucose, the final step in Leloir galactose synthesis. This subgroup is comprised of bacterial proteins, and includes the Staphylococcus aureus capsular polysaccharide Cap5N, which may have…	5.29e-66
	D1002_02130		sugar transferase [Riemerella anatipestifer]	CDD:426755	Bacterial sugar transferase. This Pfam family represents a conserved region from a number of different bacterial sugar transferases, involved in diverse biosynthesis pathways.	3.54e-63
	D1002_02125		aminotransferase class I/II-fold pyridoxal phosphate-dependent enzyme [Riemerella anatipestifer]	CDD:275034	aminotransferase, LLPSF_NHT_00031 family. This clade of aminotransferases is a member of the pfam01041 (DegT/DnrJ/EryC1/StrS) superfamily. The family is named after the instance in Leptospira interrogans serovar Lai, str. 56601, where it is the 31st gene in the 91-gene lipopolysaccharide biosynthesis locus. Members of this family are generally found within a subcluster of seven or more genes incl…	7.22e-155
	D1002_02120		sugar transferase [Riemerella anatipestifer]	CDD:426755	Bacterial sugar transferase. This Pfam family represents a conserved region from a number of different bacterial sugar transferases, involved in diverse biosynthesis pathways.	3e-44
	D1002_02115	rfbC	dTDP-4-dehydrorhamnose 3,5-epimerase [Riemerella anatipestifer]	CDD:380337	RmlC carbohydrate epimerase, involved in dTDP-L-rhamnose production. RmlC (deoxythymidine diphosphate (dTDP)-4-keto-6-deoxy-D-hexulose 3, 5-epimerase or dTDP-6-deoxy-D-xylo-4-hexulose 3,5-epimerase; also known as RfbC) is a carbohydrate epimerase involved in the production of dTDP-L-rhamnose, a precursor of the bacterial cell wall constituent, L-rhamnose. L-Rhamnose (6-deoxy-l-mannose) plays an i…	3.09e-105
	D1002_02110	rfbB	dTDP-glucose 4,6-dehydratase [Riemerella anatipestifer]	CDD:224013	dTDP-D-glucose 4,6-dehydratase [Cell wall/membrane/envelope biogenesis].	0
	D1002_02105	rfbA	glucose-1-phosphate thymidylyltransferase [Riemerella anatipestifer]	CDD:130274	glucose-1-phosphate thymidylyltransferase, short form. Alternate name: dTDP-D-glucose synthase homotetramer This model describes a tightly conserved but broadly distributed subfamily (here designated as short form) of known and putative bacterial glucose-1-phosphate thymidylyltransferases. It is well characterized in several species as the first of four enzymes involved in the biosynthesis of dTD…	0
	D1002_02100	rimO	30S ribosomal protein S12 methylthiotransferase RimO [Riemerella anatipestifer]	CDD:273453	ribosomal protein S12 methylthiotransferase RimO. Members of this protein are the methylthiotransferase RimO, which modifies a conserved Asp residue in ribosomal protein S12. This clade of radical SAM family proteins is closely related to the tRNA modification bifunctional enzyme MiaB (see TIGR01574), and it catalyzes the same two types of reactions: a radical-mechanism sulfur insertion, and a me…	3.12e-172
10	FO675_05810	recX	RecX family transcriptional regulator [Riemerella anatipestifer]	CDD:426890	RecX family. RecX is a putative bacterial regulatory protein. The gene encoding RecX is found downstream of recA, and is thought to interact with the RecA protein.	3.57e-25
	FO675_05815		polysaccharide biosynthesis protein [Riemerella anatipestifer]	CDD:224011	NDP-sugar epimerase, includes UDP-GlcNAc-inverting 4,6-dehydratase FlaA1 and capsular polysaccharide biosynthesis protein EpsC [Cell wall/membrane/envelope biogenesis, Posttranslational modification, protein turnover, chaperones].	0
	FO675_05820	wza	polysaccharide export protein [Riemerella anatipestifer]	CDD:224512	Periplasmic protein involved in polysaccharide export, contains SLBB domain of the beta-grasp fold [Cell wall/membrane/envelope biogenesis].	2.99e-20
	FO675_05825	wzc	polysaccharide biosynthesis tyrosine autokinase [Riemerella anatipestifer]	CDD:349772	bacterial tyrosine-kinase. Bacterial tyrosine (BY)-kinases catalyze the autophosphorylation on a C-terminal tyrosine cluster and also phosphorylate endogenous protein substrates by using ATP as phosphoryl donor. Besides their capacity to function as tyrosine kinase, most of these proteins are also involved in the production and transport of exopolysaccharides. BY-kinases are involved in a number …	1.49e-47
	FO675_05830		SDR family oxidoreductase [Riemerella anatipestifer]	CDD:187566	UDP-N-acetylglucosamine 4-epimerase, extended (e) SDRs. This subgroup contains UDP-N-acetylglucosamine 4-epimerase of Pseudomonas aeruginosa, WbpP, an extended SDR, that catalyzes the NAD+ dependent conversion of UDP-GlcNAc and UDPGalNA to UDP-Glc and UDP-Gal. This subgroup has the characteristic active site tetrad and NAD-binding motif of the extended SDRs. Extended SDRs are distinct from classi…	4.79e-158
	FO675_05835		four helix bundle protein [Riemerella anatipestifer]	CDD:319869	23S rRNA-intervening sequence protein and similar proteins. A family of functionally uncharacterized bacterial proteins, some of which are encoded by an atypically large intervening sequence present within some 23S rRNA genes. The distantly related bAvd protein, which also forms a homopentamer of four-helix bundles, has been suggested to interact with nucleic acids and a reverse transcriptase.	7.67e-45
	FO675_05840		nucleotide sugar dehydrogenase [Riemerella anatipestifer]	CDD:185104	Vi polysaccharide biosynthesis UDP-N-acetylglucosamine C-6 dehydrogenase TviB.	0
	FO675_05845	wzx	oligosaccharide flippase family protein [Riemerella anatipestifer]	CDD:240533	Wzx, a subfamily of the multidrug and toxic compound extrusion (MATE)-like proteins. Escherichia coli Wzx and related proteins from other gram-negative bacteria are thought to act as flippases, assisting in the membrane translocation of lipopolysaccharides including those containing O-antigens. Proteins from the MATE family are involved in exporting metabolites across the cell membrane and are of…	3.07e-32
	FO675_05850		hypothetical protein FO675_05850 [Riemerella anatipestifer]	CDD:426715	NAD/NADP octopine/nopaline dehydrogenase, alpha-helical domain. This group of enzymes act on the CH-NH substrate bond using NAD(+) or NADP(+) as an acceptor. The Pfam family consists mainly of octopine and nopaline dehydrogenases from Ti plasmids.	2.51e-23
	FO675_05855		hypothetical protein FO675_05855 [Riemerella anatipestifer]	CDD:223267	Glutathione synthase/RimK-type ligase, ATP-grasp superfamily [Coenzyme transport and metabolism, Translation, ribosomal structure and biogenesis].	8.82e-06
	FO675_05860	wzy	oligosaccharide repeat unit polymerase [Riemerella anatipestifer]	CDD:275163	oligosaccharide repeat unit polymerase. Members of this subfamily of highly hydrophobic proteins, with few highly conserved residues, all may act to polymerize the oligosaccharide repeat units of surface polysaccharides, including O-antigen in Gram-negative bacteria such as Leptospira (assign gene symbol wzy) and capsular polysaccharide in Gram-positive bacteria such as Streptococcus. O-antigen b…	8.05e-07
	FO675_05865		glycosyltransferase [Riemerella anatipestifer]	CDD:340839	family 4 and family 28 glycosyltransferases similar to Klebsiella WabH. This family is most closely related to the GT1 family of glycosyltransferases. WabH in Klebsiella pneumoniae has been shown to transfer a GlcNAc residue from UDP-GlcNAc onto the acceptor GalUA residue in the cellular outer core.	2.96e-62
	FO675_05870		glycosyltransferase family 4 protein [Riemerella anatipestifer]	CDD:340837	capsular polysaccharide biosynthesis glycosyltransferase CapM and similar proteins. This family is most closely related to the GT4 family of glycosyltransferases. CapM in Staphylococcus aureus is required for the synthesis of type 1 capsular polysaccharides.	2.26e-86
	FO675_05895		sugar transferase [Riemerella anatipestifer]	CDD:225059	Sugar transferase involved in LPS biosynthesis (colanic, teichoic acid) [Cell wall/membrane/envelope biogenesis].	2.21e-27
	FO675_05885		formyl transferase [Riemerella anatipestifer]	CDD:187721	Formyl transferase catalytic core domain found in a group of proteins with unknown functions. Formyl transferase catalytic core domain found in a group of proteins with unknown functions. Formyl transferase catalyzes the transfer of one-carbon groups, specifically the formyl- or hydroxymethyl- group. This domain contains a Rossmann fold and it is the catalytic domain of the enzyme.	2.29e-50
	FO675_05890		polysaccharide deacetylase family protein [Riemerella anatipestifer]	CDD:200555	Putative catalytic domain of uncharacterized bacterial proteins from the carbohydrate esterase 4 superfamily. This family corresponds to a group of uncharacterized bacterial proteins with high sequence similarity to the catalytic domain of the six-stranded barrel rhizobial NodB-like proteins, which remove N-linked or O-linked acetyl groups from cell wall polysaccharides and belong to the larger c…	9.39e-100
	FO675_05895		sugar transferase [Riemerella anatipestifer]	CDD:426755	Bacterial sugar transferase. This Pfam family represents a conserved region from a number of different bacterial sugar transferases, involved in diverse biosynthesis pathways.	3.57e-85
	FO675_05900		acetyltransferase [Riemerella anatipestifer]	CDD:274656	sugar O-acyltransferase, sialic acid O-acetyltransferase NeuD family. This family of proteins includes the characterized NeuD sialic acid O-acetyltransferase enzymes from E. coli and Streptococcus agalactiae (group B strep). These two are quite closely related to one another, so extension of this annotation to other members of the family in unsupported without additional independent evidence. The…	1.04e-72
	FO675_05905		aminotransferase class I/II-fold pyridoxal phosphate-dependent enzyme [Riemerella anatipestifer]	CDD:275034	aminotransferase, LLPSF_NHT_00031 family. This clade of aminotransferases is a member of the pfam01041 (DegT/DnrJ/EryC1/StrS) superfamily. The family is named after the instance in Leptospira interrogans serovar Lai, str. 56601, where it is the 31st gene in the 91-gene lipopolysaccharide biosynthesis locus. Members of this family are generally found within a subcluster of seven or more genes incl…	1.25e-162
	FO675_05910		sugar transferase [Riemerella anatipestifer]	CDD:426755	Bacterial sugar transferase. This Pfam family represents a conserved region from a number of different bacterial sugar transferases, involved in diverse biosynthesis pathways.	1.21e-46
	FO675_05915	rfbC	dTDP-4-dehydrorhamnose 3,5-epimerase [Riemerella anatipestifer]	CDD:380337	RmlC carbohydrate epimerase, involved in dTDP-L-rhamnose production. RmlC (deoxythymidine diphosphate (dTDP)-4-keto-6-deoxy-D-hexulose 3, 5-epimerase or dTDP-6-deoxy-D-xylo-4-hexulose 3,5-epimerase; also known as RfbC) is a carbohydrate epimerase involved in the production of dTDP-L-rhamnose, a precursor of the bacterial cell wall constituent, L-rhamnose. L-Rhamnose (6-deoxy-l-mannose) plays an i…	4.48e-105
	FO675_05920	rfbB	dTDP-glucose 4,6-dehydratase [Riemerella anatipestifer]	CDD:224013	dTDP-D-glucose 4,6-dehydratase [Cell wall/membrane/envelope biogenesis].	0
	FO675_05925	rfbA	glucose-1-phosphate thymidylyltransferase RfbA [Riemerella anatipestifer]	CDD:130274	glucose-1-phosphate thymidylyltransferase, short form. Alternate name: dTDP-D-glucose synthase homotetramer This model describes a tightly conserved but broadly distributed subfamily (here designated as short form) of known and putative bacterial glucose-1-phosphate thymidylyltransferases. It is well characterized in several species as the first of four enzymes involved in the biosynthesis of dTD…	0
	FO675_05930	rimO	30S ribosomal protein S12 methylthiotransferase RimO [Riemerella anatipestifer]	CDD:273453	ribosomal protein S12 methylthiotransferase RimO. Members of this protein are the methylthiotransferase RimO, which modifies a conserved Asp residue in ribosomal protein S12. This clade of radical SAM family proteins is closely related to the tRNA modification bifunctional enzyme MiaB (see TIGR01574), and it catalyzes the same two types of reactions: a radical-mechanism sulfur insertion, and a me…	1.17e-171
U2	FO702_01435	recX	RecX family transcriptional regulator CCUG25013_NODE_5 Riemerella anatipestifer strain CCUG25013, whole genome shotgun sequence	CDD:426890	RecX family. RecX is a putative bacterial regulatory protein. The gene encoding RecX is found downstream of recA, and is thought to interact with the RecA protein.	8.87e-26
	FO702_01440		polysaccharide biosynthesis protein CCUG25013_NODE_5 Riemerella anatipestifer strain CCUG25013, whole genome shotgun sequence	CDD:224011	NDP-sugar epimerase, includes UDP-GlcNAc-inverting 4,6-dehydratase FlaA1 and capsular polysaccharide biosynthesis protein EpsC [Cell wall/membrane/envelope biogenesis, Posttranslational modification, protein turnover, chaperones].	0
	FO702_01445	wza	polysaccharide export protein CCUG25013_NODE_5 Riemerella anatipestifer strain CCUG25013, whole genome shotgun sequence	CDD:224512	Periplasmic protein involved in polysaccharide export, contains SLBB domain of the beta-grasp fold [Cell wall/membrane/envelope biogenesis].	2.33e-20
	FO702_01450	wzc	polysaccharide biosynthesis tyrosine autokinase CCUG25013_NODE_5 Riemerella anatipestifer strain CCUG25013, whole genome shotgun sequence	CDD:349772	bacterial tyrosine-kinase. Bacterial tyrosine (BY)-kinases catalyze the autophosphorylation on a C-terminal tyrosine cluster and also phosphorylate endogenous protein substrates by using ATP as phosphoryl donor. Besides their capacity to function as tyrosine kinase, most of these proteins are also involved in the production and transport of exopolysaccharides. BY-kinases are involved in a number …	9.23e-47
	FO702_01455		nucleotide sugar dehydrogenase CCUG25013_NODE_5 Riemerella anatipestifer strain CCUG25013, whole genome shotgun sequence	CDD:185104	Vi polysaccharide biosynthesis UDP-N-acetylglucosamine C-6 dehydrogenase TviB.	1.8e-177
	FO702_01460	wzx	oligosaccharide flippase family protein CCUG25013_NODE_5 Riemerella anatipestifer strain CCUG25013, whole genome shotgun sequence	CDD:240533	Wzx, a subfamily of the multidrug and toxic compound extrusion (MATE)-like proteins. Escherichia coli Wzx and related proteins from other gram-negative bacteria are thought to act as flippases, assisting in the membrane translocation of lipopolysaccharides including those containing O-antigens. Proteins from the MATE family are involved in exporting metabolites across the cell membrane and are of…	4.08e-09
	FO702_01470		glycosyltransferase family 2 protein CCUG25013_NODE_5 Riemerella anatipestifer strain CCUG25013, whole genome shotgun sequence	CDD:224137	Glycosyltransferase, GT2 family [Carbohydrate transport and metabolism].	2.91e-18
	FO702_01475		NAD-dependent epimerase/dehydratase family protein CCUG25013_NODE_5 Riemerella anatipestifer strain CCUG25013, whole genome shotgun sequence	CDD:224011	NDP-sugar epimerase, includes UDP-GlcNAc-inverting 4,6-dehydratase FlaA1 and capsular polysaccharide biosynthesis protein EpsC [Cell wall/membrane/envelope biogenesis, Posttranslational modification, protein turnover, chaperones].	1.43e-148
	FO702_01480		SDR family oxidoreductase CCUG25013_NODE_5 Riemerella anatipestifer strain CCUG25013, whole genome shotgun sequence	CDD:187571	capsular polysaccharide assembling protein (CAPF) like, extended (e) SDRs. This subgroup of extended SDRs, includes some members which have been identified as capsular polysaccharide assembling proteins, such as Staphylococcus aureus Cap5F which is involved in the biosynthesis of N-acetyl-l-fucosamine, a constituent of surface polysaccharide structures of S. aureus. This subgroup has the characte…	8.11e-62
	FO702_01485	wzy	EpsG family protein CCUG25013_NODE_5 Riemerella anatipestifer strain CCUG25013, whole genome shotgun sequence	CDD:434295	EpsG family. This family of proteins are related to the EpsG protein from B. subtilis. These proteins are likely glycosyl transferases belonging to the membrane protein GT-C clan.	1.47e-08
	FO702_01490		UDP-N-acetylglucosamine 2-epimerase (non-hydrolyzing) CCUG25013_NODE_5 Riemerella anatipestifer strain CCUG25013, whole genome shotgun sequence	CDD:340819	UDP-N-acetylglucosamine 2-epimerase and similar proteins. Bacterial members of the UDP-N-Acetylglucosamine (GlcNAc) 2-Epimerase family (EC 5.1.3.14) are known to catalyze the reversible interconversion of UDP-GlcNAc and UDP-N-acetylmannosamine (UDP-ManNAc). The enzyme serves to produce an activated form of ManNAc residues (UDP-ManNAc) for use in the biosynthesis of a variety of cell surface polys…	1.29e-153
	FO702_01495		glycosyltransferase family 4 protein CCUG25013_NODE_5 Riemerella anatipestifer strain CCUG25013, whole genome shotgun sequence	CDD:340825	Escherichia coli WbuB and similar proteins. This family is most closely related to the GT1 family of glycosyltransferases. WbuB in E. coli is involved in the biosynthesis of the O26 O-antigen. It has been proposed to function as an N-acetyl-L-fucosamine (L-FucNAc) transferase.	2.74e-78
	FO702_01500		sugar transferase CCUG25013_NODE_5 Riemerella anatipestifer strain CCUG25013, whole genome shotgun sequence	CDD:426755	Bacterial sugar transferase. This Pfam family represents a conserved region from a number of different bacterial sugar transferases, involved in diverse biosynthesis pathways.	1.5e-84
	FO702_01505		acetyltransferase CCUG25013_NODE_5 Riemerella anatipestifer strain CCUG25013, whole genome shotgun sequence	CDD:274656	sugar O-acyltransferase, sialic acid O-acetyltransferase NeuD family. This family of proteins includes the characterized NeuD sialic acid O-acetyltransferase enzymes from E. coli and Streptococcus agalactiae (group B strep). These two are quite closely related to one another, so extension of this annotation to other members of the family in unsupported without additional independent evidence. The…	1.55e-71
	FO702_01510		aminotransferase class I/II-fold pyridoxal phosphate-dependent enzyme CCUG25013_NODE_5 Riemerella anatipestifer strain CCUG25013, whole genome shotgun sequence	CDD:275034	aminotransferase, LLPSF_NHT_00031 family. This clade of aminotransferases is a member of the pfam01041 (DegT/DnrJ/EryC1/StrS) superfamily. The family is named after the instance in Leptospira interrogans serovar Lai, str. 56601, where it is the 31st gene in the 91-gene lipopolysaccharide biosynthesis locus. Members of this family are generally found within a subcluster of seven or more genes incl…	1.1e-163
	FO702_01515		sugar transferase CCUG25013_NODE_5 Riemerella anatipestifer strain CCUG25013, whole genome shotgun sequence	CDD:426755	Bacterial sugar transferase. This Pfam family represents a conserved region from a number of different bacterial sugar transferases, involved in diverse biosynthesis pathways.	1.65e-43
	FO702_01520		dTDP-4-dehydrorhamnose 3,5-epimerase CCUG25013_NODE_5 Riemerella anatipestifer strain CCUG25013, whole genome shotgun sequence	CDD:380337	RmlC carbohydrate epimerase, involved in dTDP-L-rhamnose production. RmlC (deoxythymidine diphosphate (dTDP)-4-keto-6-deoxy-D-hexulose 3, 5-epimerase or dTDP-6-deoxy-D-xylo-4-hexulose 3,5-epimerase; also known as RfbC) is a carbohydrate epimerase involved in the production of dTDP-L-rhamnose, a precursor of the bacterial cell wall constituent, L-rhamnose. L-Rhamnose (6-deoxy-l-mannose) plays an i…	3.09e-105
	FO702_01525		dTDP-glucose 4,6-dehydratase CCUG25013_NODE_5 Riemerella anatipestifer strain CCUG25013, whole genome shotgun sequence	CDD:224013	dTDP-D-glucose 4,6-dehydratase [Cell wall/membrane/envelope biogenesis].	0
	FO702_01530		glucose-1-phosphate thymidylyltransferase RfbA CCUG25013_NODE_5 Riemerella anatipestifer strain CCUG25013, whole genome shotgun sequence	CDD:130274	glucose-1-phosphate thymidylyltransferase, short form. Alternate name: dTDP-D-glucose synthase homotetramer This model describes a tightly conserved but broadly distributed subfamily (here designated as short form) of known and putative bacterial glucose-1-phosphate thymidylyltransferases. It is well characterized in several species as the first of four enzymes involved in the biosynthesis of dTD…	0
	FO702_01535		30S ribosomal protein S12 methylthiotransferase RimO CCUG25013_NODE_5 Riemerella anatipestifer strain CCUG25013, whole genome shotgun sequence	CDD:273453	ribosomal protein S12 methylthiotransferase RimO. Members of this protein are the methylthiotransferase RimO, which modifies a conserved Asp residue in ribosomal protein S12. This clade of radical SAM family proteins is closely related to the tRNA modification bifunctional enzyme MiaB (see TIGR01574), and it catalyzes the same two types of reactions: a radical-mechanism sulfur insertion, and a me…	1.44e-171
11	D1003_08090	recX	RecX family transcriptional regulator [Riemerella anatipestifer]	CDD:426890	RecX family. RecX is a putative bacterial regulatory protein. The gene encoding RecX is found downstream of recA, and is thought to interact with the RecA protein.	1.98e-20
	D1003_08085		polysaccharide biosynthesis protein [Riemerella anatipestifer]	CDD:224011	NDP-sugar epimerase, includes UDP-GlcNAc-inverting 4,6-dehydratase FlaA1 and capsular polysaccharide biosynthesis protein EpsC [Cell wall/membrane/envelope biogenesis, Posttranslational modification, protein turnover, chaperones].	0
	D1003_08080	wza	polysaccharide export protein [Riemerella anatipestifer]	CDD:224512	Periplasmic protein involved in polysaccharide export, contains SLBB domain of the beta-grasp fold [Cell wall/membrane/envelope biogenesis].	1.35e-19
	D1003_08075	wzc	polysaccharide biosynthesis tyrosine autokinase [Riemerella anatipestifer]	CDD:349772	bacterial tyrosine-kinase. Bacterial tyrosine (BY)-kinases catalyze the autophosphorylation on a C-terminal tyrosine cluster and also phosphorylate endogenous protein substrates by using ATP as phosphoryl donor. Besides their capacity to function as tyrosine kinase, most of these proteins are also involved in the production and transport of exopolysaccharides. BY-kinases are involved in a number …	8.22e-50
	D1003_08070		NAD-dependent epimerase/dehydratase family protein [Riemerella anatipestifer]	CDD:187566	UDP-N-acetylglucosamine 4-epimerase, extended (e) SDRs. This subgroup contains UDP-N-acetylglucosamine 4-epimerase of Pseudomonas aeruginosa, WbpP, an extended SDR, that catalyzes the NAD+ dependent conversion of UDP-GlcNAc and UDPGalNA to UDP-Glc and UDP-Gal. This subgroup has the characteristic active site tetrad and NAD-binding motif of the extended SDRs. Extended SDRs are distinct from classi…	3.55e-157
	D1003_08065		four helix bundle protein [Riemerella anatipestifer]	CDD:428555	23S rRNA-intervening sequence protein. This family consists of bacterial proteins encoded within an intervening sequence present within some 23S rRNA genes. It folds into an anti-parallel four-helix bundle and forms homopentamers.	3.05e-35
	D1003_08060		nucleotide sugar dehydrogenase [Riemerella anatipestifer]	CDD:185104	Vi polysaccharide biosynthesis UDP-N-acetylglucosamine C-6 dehydrogenase TviB.	0
	D1003_08055		cupin domain-containing protein [Riemerella anatipestifer]	CDD:380343	Phosphomannose isomerase type II, C-terminal cupin domain. This family includes the C-terminal cupin domain of mannose-6-phosphate isomerases (MPIs) which have been classified broadly into two groups, type I and type II, based on domain organization. This family contains type II phosphomannose isomerase (also known as PMI-GDP, phosphomannose isomerase/GDP-D-mannose pyrophosphorylase), a bifunctio…	4.9e-52
	D1003_08050	wzx	flippase [Riemerella anatipestifer]	CDD:240533	Wzx, a subfamily of the multidrug and toxic compound extrusion (MATE)-like proteins. Escherichia coli Wzx and related proteins from other gram-negative bacteria are thought to act as flippases, assisting in the membrane translocation of lipopolysaccharides including those containing O-antigens. Proteins from the MATE family are involved in exporting metabolites across the cell membrane and are of…	4.51e-20
	D1003_08045		glycosyltransferase [Riemerella anatipestifer]	CDD:182223	putative glycosyl transferase; Provisional	2.31e-34
	D1003_08040	wzy	O-antigen polysaccharide polymerase Wzy [Riemerella anatipestifer]	CDD:433847	O-antigen polysaccharide polymerase Wzy. This family includes O-antigen polysaccharide polymerases. These enzymes link O-units via a glycosidic linkage to form a long O-antigen. These enzymes vary in specificity and sequence.	4.04e-09
	D1003_08035		glycosyltransferase family 4 protein [Riemerella anatipestifer]	CDD:340847	amylovoran biosynthesis glycosyltransferase AmsD and similar proteins. This family is most closely related to the GT4 family of glycosyltransferases. AmSD in Erwinia amylovora has been shown to be involved in the biosynthesis of amylovoran, the acidic exopolysaccharide acting as a virulence factor. This enzyme may be responsible for the formation of galactose alpha-1,6 linkages in amylovoran.	7.35e-95
	D1003_08025		glycosyltransferase family 1 protein [Riemerella anatipestifer]	CDD:340838	glycosyltransferases MtfB, WbpX, and similar proteins. This family is most closely related to the GT4 family of glycosyltransferases. MtfB (mannosyltransferase B) in E. coli has been shown to direct the growth of the O9-specific polysaccharide chain. It transfers two mannoses into the position 3 of the previously synthesized polysaccharide.	8.92e-72
	D1003_08020		glycosyltransferase family 2 protein [Riemerella anatipestifer]	CDD:224137	Glycosyltransferase, GT2 family [Carbohydrate transport and metabolism].	5.73e-43
	D1003_08015		NAD-dependent epimerase/dehydratase family protein [Riemerella anatipestifer]	CDD:187543	UDP-glucose 4 epimerase, subgroup 4, extended (e) SDRs. UDP-glucose 4 epimerase (aka UDP-galactose-4-epimerase), is a homodimeric extended SDR. It catalyzes the NAD-dependent conversion of UDP-galactose to UDP-glucose, the final step in Leloir galactose synthesis. This subgroup is comprised of bacterial proteins, and includes the Staphylococcus aureus capsular polysaccharide Cap5N, which may have…	2.6e-49
	D1003_08010		sugar transferase [Riemerella anatipestifer]	CDD:225059	Sugar transferase involved in LPS biosynthesis (colanic, teichoic acid) [Cell wall/membrane/envelope biogenesis].	2.15e-63
	D1003_08005		aminotransferase class I/II-fold pyridoxal phosphate-dependent enzyme [Riemerella anatipestifer]	CDD:275034	aminotransferase, LLPSF_NHT_00031 family. This clade of aminotransferases is a member of the pfam01041 (DegT/DnrJ/EryC1/StrS) superfamily. The family is named after the instance in Leptospira interrogans serovar Lai, str. 56601, where it is the 31st gene in the 91-gene lipopolysaccharide biosynthesis locus. Members of this family are generally found within a subcluster of seven or more genes incl…	6.75e-153
	D1003_08000		sugar transferase [Riemerella anatipestifer]	CDD:426755	Bacterial sugar transferase. This Pfam family represents a conserved region from a number of different bacterial sugar transferases, involved in diverse biosynthesis pathways.	2.19e-52
	D1003_07995	rfbC	dTDP-4-dehydrorhamnose 3,5-epimerase [Riemerella anatipestifer]	CDD:380337	RmlC carbohydrate epimerase, involved in dTDP-L-rhamnose production. RmlC (deoxythymidine diphosphate (dTDP)-4-keto-6-deoxy-D-hexulose 3, 5-epimerase or dTDP-6-deoxy-D-xylo-4-hexulose 3,5-epimerase; also known as RfbC) is a carbohydrate epimerase involved in the production of dTDP-L-rhamnose, a precursor of the bacterial cell wall constituent, L-rhamnose. L-Rhamnose (6-deoxy-l-mannose) plays an i…	2.45e-106
	D1003_07990	rfbB	dTDP-glucose 4,6-dehydratase [Riemerella anatipestifer]	CDD:224013	dTDP-D-glucose 4,6-dehydratase [Cell wall/membrane/envelope biogenesis].	0
	D1003_07985		glycosyltransferase [Riemerella anatipestifer]	CDD:133030	Bacterial DPM1_like enzymes are related to eukaryotic DPM1. A family of bacterial enzymes related to eukaryotic DPM1; Although the mechanism of eukaryotic enzyme is well studied, the mechanism of the bacterial enzymes is not well understood. The eukaryotic DPM1 is the catalytic subunit of eukaryotic Dolichol-phosphate mannose (DPM) synthase. DPM synthase is required for synthesis of the glycosylp…	1.02e-74
	D1003_07980		GNAT family N-acetyltransferase [Riemerella anatipestifer]	CDD:182877	dTDP-4-amino-4,6-dideoxy-D-galactose acyltransferase.	5.62e-16
	D1003_07975		dTDP-4-amino-4,6-dideoxygalactose transaminase [Riemerella anatipestifer]	CDD:183283	TDP-4-oxo-6-deoxy-D-glucose transaminase; Provisional	0
	D1003_07970		hypothetical protein D1003_07970 [Riemerella anatipestifer]	CDD:433821	Glucosyl transferase GtrII. This family includes glucosyl transferase II from the Shigella phage SfII, which mediates seroconversion of S. flexneri when the phage is integrated into the host chromosome.	0.004
	D1003_07965	rfbA	glucose-1-phosphate thymidylyltransferase [Riemerella anatipestifer]	CDD:130274	glucose-1-phosphate thymidylyltransferase, short form. Alternate name: dTDP-D-glucose synthase homotetramer This model describes a tightly conserved but broadly distributed subfamily (here designated as short form) of known and putative bacterial glucose-1-phosphate thymidylyltransferases. It is well characterized in several species as the first of four enzymes involved in the biosynthesis of dTD…	0
	D1003_07960	rimO	30S ribosomal protein S12 methylthiotransferase RimO [Riemerella anatipestifer]	CDD:273453	ribosomal protein S12 methylthiotransferase RimO. Members of this protein are the methylthiotransferase RimO, which modifies a conserved Asp residue in ribosomal protein S12. This clade of radical SAM family proteins is closely related to the tRNA modification bifunctional enzyme MiaB (see TIGR01574), and it catalyzes the same two types of reactions: a radical-mechanism sulfur insertion, and a me…	1.91e-172
12	D1004_07425	recX	RecX family transcriptional regulator [Riemerella anatipestifer]	CDD:426890	RecX family. RecX is a putative bacterial regulatory protein. The gene encoding RecX is found downstream of recA, and is thought to interact with the RecA protein.	1.11e-25
	D1004_07430		polysaccharide biosynthesis protein [Riemerella anatipestifer]	CDD:224011	NDP-sugar epimerase, includes UDP-GlcNAc-inverting 4,6-dehydratase FlaA1 and capsular polysaccharide biosynthesis protein EpsC [Cell wall/membrane/envelope biogenesis, Posttranslational modification, protein turnover, chaperones].	0
	D1004_07435	wza	polysaccharide export protein [Riemerella anatipestifer]	CDD:224512	Periplasmic protein involved in polysaccharide export, contains SLBB domain of the beta-grasp fold [Cell wall/membrane/envelope biogenesis].	1.34e-20
	D1004_07440	wzc	polysaccharide biosynthesis tyrosine autokinase [Riemerella anatipestifer]	CDD:349772	bacterial tyrosine-kinase. Bacterial tyrosine (BY)-kinases catalyze the autophosphorylation on a C-terminal tyrosine cluster and also phosphorylate endogenous protein substrates by using ATP as phosphoryl donor. Besides their capacity to function as tyrosine kinase, most of these proteins are also involved in the production and transport of exopolysaccharides. BY-kinases are involved in a number …	9.77e-49
	D1004_07445		nucleotide sugar dehydrogenase [Riemerella anatipestifer]	CDD:185104	Vi polysaccharide biosynthesis UDP-N-acetylglucosamine C-6 dehydrogenase TviB.	1.97e-175
	D1004_07450		NAD-dependent epimerase/dehydratase family protein [Riemerella anatipestifer]	CDD:224011	NDP-sugar epimerase, includes UDP-GlcNAc-inverting 4,6-dehydratase FlaA1 and capsular polysaccharide biosynthesis protein EpsC [Cell wall/membrane/envelope biogenesis, Posttranslational modification, protein turnover, chaperones].	8.12e-142
	D1004_07455		SDR family oxidoreductase [Riemerella anatipestifer]	CDD:187564	dTDP-6-deoxy-L-lyxo-4-hexulose reductase and related proteins, extended (e) SDRs. dTDP-6-deoxy-L-lyxo-4-hexulose reductase, an extended SDR, synthesizes dTDP-L-rhamnose from alpha-D-glucose-1-phosphate, providing the precursor of L-rhamnose, an essential cell wall component of many pathogenic bacteria. This subgroup has the characteristic active site tetrad and NADP-binding motif. This subgroup a…	1e-68
	D1004_07460	wzx	hypothetical protein D1004_07460 [Riemerella anatipestifer]	CDD:240533	Wzx, a subfamily of the multidrug and toxic compound extrusion (MATE)-like proteins. Escherichia coli Wzx and related proteins from other gram-negative bacteria are thought to act as flippases, assisting in the membrane translocation of lipopolysaccharides including those containing O-antigens. Proteins from the MATE family are involved in exporting metabolites across the cell membrane and are of…	6.54e-21
	D1004_07465		glycosyltransferase [Riemerella anatipestifer]	CDD:223539	Glycosyltransferase involved in cell wall bisynthesis [Cell wall/membrane/envelope biogenesis].	2.12e-10
	D1004_07470	wzy	EpsG family protein [Riemerella anatipestifer]	CDD:434295	EpsG family. This family of proteins are related to the EpsG protein from B. subtilis. These proteins are likely glycosyl transferases belonging to the membrane protein GT-C clan.	3.39e-17
	D1004_07475		glycosyltransferase family 4 protein [Riemerella anatipestifer]	CDD:340847	amylovoran biosynthesis glycosyltransferase AmsD and similar proteins. This family is most closely related to the GT4 family of glycosyltransferases. AmSD in Erwinia amylovora has been shown to be involved in the biosynthesis of amylovoran, the acidic exopolysaccharide acting as a virulence factor. This enzyme may be responsible for the formation of galactose alpha-1,6 linkages in amylovoran.	3.02e-91
	D1004_07480		glycosyltransferase family 2 protein [Riemerella anatipestifer]	CDD:132997	Glycosyltransferase family A (GT-A) includes diverse families of glycosyl transferases with a common GT-A type structural fold. Glycosyltransferases (GTs) are enzymes that synthesize oligosaccharides, polysaccharides, and glycoconjugates by transferring the sugar moiety from an activated nucleotide-sugar donor to an acceptor molecule, which may be a growing oligosaccharide, a lipid, or a protein.…	1.45e-35
	D1004_07485		acetyltransferase [Riemerella anatipestifer]	CDD:137467	putative lipopolysaccharide biosynthesis O-acetyl transferase WbbJ; Provisional	4.81e-65
	D1004_07490		SDR family NAD(P)-dependent oxidoreductase [Riemerella anatipestifer]	CDD:187566	UDP-N-acetylglucosamine 4-epimerase, extended (e) SDRs. This subgroup contains UDP-N-acetylglucosamine 4-epimerase of Pseudomonas aeruginosa, WbpP, an extended SDR, that catalyzes the NAD+ dependent conversion of UDP-GlcNAc and UDPGalNA to UDP-Glc and UDP-Gal. This subgroup has the characteristic active site tetrad and NAD-binding motif of the extended SDRs. Extended SDRs are distinct from classi…	2.53e-86
	D1004_07500		NAD-dependent epimerase/dehydratase family protein [Riemerella anatipestifer]	CDD:187543	UDP-glucose 4 epimerase, subgroup 4, extended (e) SDRs. UDP-glucose 4 epimerase (aka UDP-galactose-4-epimerase), is a homodimeric extended SDR. It catalyzes the NAD-dependent conversion of UDP-galactose to UDP-glucose, the final step in Leloir galactose synthesis. This subgroup is comprised of bacterial proteins, and includes the Staphylococcus aureus capsular polysaccharide Cap5N, which may have…	4.71e-60
	D1004_07505		sugar transferase [Riemerella anatipestifer]	CDD:426755	Bacterial sugar transferase. This Pfam family represents a conserved region from a number of different bacterial sugar transferases, involved in diverse biosynthesis pathways.	2.93e-64
	D1004_07510		aminotransferase class I/II-fold pyridoxal phosphate-dependent enzyme [Riemerella anatipestifer]	CDD:275034	aminotransferase, LLPSF_NHT_00031 family. This clade of aminotransferases is a member of the pfam01041 (DegT/DnrJ/EryC1/StrS) superfamily. The family is named after the instance in Leptospira interrogans serovar Lai, str. 56601, where it is the 31st gene in the 91-gene lipopolysaccharide biosynthesis locus. Members of this family are generally found within a subcluster of seven or more genes incl…	1.2e-155
	D1004_07515		sugar transferase [Riemerella anatipestifer]	CDD:426755	Bacterial sugar transferase. This Pfam family represents a conserved region from a number of different bacterial sugar transferases, involved in diverse biosynthesis pathways.	5.21e-49
	D1004_07520	rfbC	dTDP-4-dehydrorhamnose 3,5-epimerase [Riemerella anatipestifer]	CDD:380337	RmlC carbohydrate epimerase, involved in dTDP-L-rhamnose production. RmlC (deoxythymidine diphosphate (dTDP)-4-keto-6-deoxy-D-hexulose 3, 5-epimerase or dTDP-6-deoxy-D-xylo-4-hexulose 3,5-epimerase; also known as RfbC) is a carbohydrate epimerase involved in the production of dTDP-L-rhamnose, a precursor of the bacterial cell wall constituent, L-rhamnose. L-Rhamnose (6-deoxy-l-mannose) plays an i…	9.76e-105
	D1004_07525	rfbB	dTDP-glucose 4,6-dehydratase [Riemerella anatipestifer]	CDD:224013	dTDP-D-glucose 4,6-dehydratase [Cell wall/membrane/envelope biogenesis].	0
	D1004_07530	rfbA	glucose-1-phosphate thymidylyltransferase [Riemerella anatipestifer]	CDD:130274	glucose-1-phosphate thymidylyltransferase, short form. Alternate name: dTDP-D-glucose synthase homotetramer This model describes a tightly conserved but broadly distributed subfamily (here designated as short form) of known and putative bacterial glucose-1-phosphate thymidylyltransferases. It is well characterized in several species as the first of four enzymes involved in the biosynthesis of dTD…	0
	D1004_07535	rimO	30S ribosomal protein S12 methylthiotransferase RimO [Riemerella anatipestifer]	CDD:273453	ribosomal protein S12 methylthiotransferase RimO. Members of this protein are the methylthiotransferase RimO, which modifies a conserved Asp residue in ribosomal protein S12. This clade of radical SAM family proteins is closely related to the tRNA modification bifunctional enzyme MiaB (see TIGR01574), and it catalyzes the same two types of reactions: a radical-mechanism sulfur insertion, and a me…	2.49e-171

## Sheet: Supplementary Table 5
Supplementary Table 5. Location, length and GC content of capsular polysaccharide synthesis gene cluster of serovar representative strain.
Representative Strain	Serovars	Accession ( Start of cluster ... End of cluster )	Length (kb)	GC (%) of cluster	GC (%) of genome	No. of CDS
CCUG18373	U1	QXHN01000001 (69405..99588)	30.18	33.31	34.8097	25
CCUG25001	2	QXHO01000010 (17605..46173)	28.57	34.05	34.798	21
CCUG25002	3	QXHP01000001 (26056..55169)	29.11	32.76	34.8161	23
CCUG25004	5	QXHQ01000003 (69110..96856)	27.75	33.78	34.8779	19
CCUG25005	6	QXHR01000003 (12792..42283)	29.49	32.93	34.8163	25
CCUG25008	8	QXHS01000010 (11130..33893)	22.76	33.92	35.2582	25
CCUG25010	9	QXHT01000008 (26060..42724) + QXHT01000059 (3275..13068)	27.21	33.43	34.831	24
CCUG25011	10	VLIP01000003 (70207..96434)	26.23	32.55	34.9843	27
CCUG25013	U2	VLIQ00000005 (3283..27024)	23.74	33	34.9619	22
CCUG25054	11	QXHU01000005 (49027..77684)	28.66	33.69	35.4048	22
CCUG25055	12	QXHV01000011 (26275..51013)	24.74	33.44	34.8614	19
